# Supplementary material for: Optimal enzyme utilization suggests that concentrations and thermodynamics determine binding mechanisms and enzyme saturations
Source: Nat Commun. 2023 May 5;14:2618. doi: 10.1038/s41467-023-38159-4 (PMC10162984; doi:10.1038/s41467-023-38159-4)
Supplement: Supplementary file 4 — Source Data [file 41467_2023_38159_MOESM4_ESM.xlsx]

## Sheet: Figure 2
Source Data for Figure 2 selected operating points in Figure 2b are highlighted in bold
tf denotes thermodynamic force
indices in the rate constants refer to elementary steps of the reversible 3-step Michaelis Menten mechanism as denoted in the manuscript
	P	S	ES	EP	E	v_net	gamma_1	gamma_3	gamma_2	gamma_overall	v_1f/v_net	v_2f/v_net	v_3f/v_net	v_1b/v_net	v_2b/v_net	v_3b/v_net	tf_1	tf_2	tf_3	saturation
0	0.0010302	0.10302	0.116801	0.0712204	0.811978	0.0455811	0.4551	0.018018	0.609756	0.005	1.8352	2.5625	1.01835	0.835199	1.5625	0.0183486	0.148583	0.0933686	0.758049	0.188022
1	0.00205041	0.205041	0.166586	0.0886096	0.744804	0.0779764	0.4894	0.0192072	0.531915	0.005	1.95848	2.13636	1.01958	0.95848	1.13636	0.0195833	0.134868	0.119146	0.745986	0.255196
2	0.00307061	0.307061	0.210747	0.106438	0.682816	0.104309	0.5025	0.0197015	0.505051	0.005	2.01005	2.02041	1.0201	1.01005	1.02041	0.0200974	0.129883	0.128927	0.74119	0.317184
3	0.00409082	0.409082	0.253999	0.128282	0.617718	0.125717	0.5025	0.0197015	0.505051	0.005	2.01005	2.02041	1.0201	1.01005	1.02041	0.0200974	0.129883	0.128927	0.74119	0.382282
4	0.00511102	0.511102	0.286827	0.146311	0.566862	0.143414	0.505	0.019802	0.5	0.005	2.0202	2	1.0202	1.0202	1	0.020202	0.128946	0.130824	0.74023	0.433138
5	0.00613122	0.613122	0.305278	0.161778	0.532944	0.15851	0.5149	0.0201981	0.480769	0.005	2.06143	1.92593	1.02061	1.06143	0.925926	0.0206145	0.125282	0.138227	0.736492	0.467056
6	0.00715143	0.715143	0.319751	0.175329	0.50492	0.171718	0.5244	0.020595	0.462963	0.005	2.10261	1.86207	1.02103	1.10261	0.862069	0.021028	0.121831	0.14535	0.732819	0.49508
7	0.00817163	0.817163	0.329009	0.187382	0.483609	0.18343	0.5358	0.02109	0.442478	0.005	2.15424	1.79365	1.02154	1.15424	0.793651	0.0215443	0.117772	0.153891	0.728337	0.516391
8	0.00919184	0.919184	0.340817	0.198151	0.461033	0.193913	0.5424	0.0213864	0.431034	0.005	2.18531	1.75758	1.02185	1.18531	0.757576	0.0218538	0.115461	0.158837	0.725702	0.538967
9	0.010212	1.0212	0.348639	0.207902	0.443459	0.203373	0.5509	0.0217825	0.416667	0.005	2.22668	1.71429	1.02227	1.22668	0.714286	0.0222676	0.112527	0.165235	0.722238	0.556541
10	0.0112322	1.12322	0.357154	0.216755	0.42609	0.21197	0.5571	0.0220786	0.406504	0.005	2.25785	1.68493	1.02258	1.25785	0.684932	0.0225771	0.110414	0.169896	0.71969	0.57391
11	0.0122524	1.22524	0.364464	0.224867	0.410669	0.219835	0.5631	0.0223761	0.396825	0.005	2.28885	1.65789	1.02289	1.28885	0.657895	0.0228883	0.108393	0.174444	0.717164	0.589331
12	0.0132727	1.32727	0.368971	0.23235	0.398679	0.227059	0.5709	0.0227711	0.384615	0.005	2.33046	1.625	1.0233	1.33046	0.625	0.0233017	0.105796	0.180342	0.713861	0.601321
13	0.0142929	1.42929	0.374548	0.23926	0.386192	0.23374	0.5765	0.0230703	0.37594	0.005	2.36128	1.60241	1.02362	1.36128	0.60241	0.0236151	0.103954	0.184648	0.711398	0.613808
14	0.0153131	1.53131	0.379429	0.245674	0.374898	0.239933	0.582	0.0233677	0.367647	0.005	2.39234	1.5814	1.02393	1.39234	0.581395	0.0239268	0.102162	0.188858	0.70898	0.625102
15	0.0163333	1.63333	0.385309	0.251634	0.363057	0.245704	0.5856	0.0235656	0.362319	0.005	2.41313	1.56818	1.02413	1.41313	0.568182	0.0241343	0.100998	0.191614	0.707388	0.636943
16	0.0173535	1.73535	0.389059	0.257233	0.353708	0.251095	0.5909	0.0238619	0.35461	0.005	2.44439	1.54945	1.02445	1.44439	0.549451	0.0244452	0.0992973	0.195673	0.70503	0.646292
17	0.0183737	1.83737	0.393845	0.262452	0.343703	0.256137	0.5943	0.0240619	0.34965	0.005	2.46488	1.53763	1.02466	1.46488	0.537634	0.0246552	0.0982144	0.198331	0.703454	0.656297
18	0.0193939	1.93939	0.396763	0.267398	0.335838	0.260885	0.5994	0.0243577	0.342466	0.005	2.49626	1.52083	1.02497	1.49626	0.520833	0.0249658	0.0966016	0.20225	0.701149	0.664162
19	0.0204141	2.04141	0.402134	0.272006	0.32586	0.265354	0.6011	0.0244552	0.340136	0.005	2.50689	1.51546	1.02507	1.50689	0.515464	0.0250682	0.0960671	0.203538	0.700395	0.67414
20	0.0214343	2.14343	0.408469	0.276291	0.31524	0.269534	0.6011	0.0244552	0.340136	0.005	2.50689	1.51546	1.02507	1.50689	0.515464	0.0250682	0.0960671	0.203538	0.700395	0.68476
21	0.0224545	2.24545	0.414405	0.280306	0.30529	0.273451	0.6011	0.0244552	0.340136	0.005	2.50689	1.51546	1.02507	1.50689	0.515464	0.0250682	0.0960671	0.203538	0.700395	0.69471
22	0.0234747	2.34747	0.419977	0.284075	0.295948	0.277128	0.6011	0.0244552	0.340136	0.005	2.50689	1.51546	1.02507	1.50689	0.515464	0.0250682	0.0960671	0.203538	0.700395	0.704052
23	0.0244949	2.44949	0.425218	0.28762	0.287162	0.280586	0.6011	0.0244552	0.340136	0.005	2.50689	1.51546	1.02507	1.50689	0.515464	0.0250682	0.0960671	0.203538	0.700395	0.712838
24	0.0255151	2.55151	0.430157	0.290961	0.278882	0.283845	0.6011	0.0244552	0.340136	0.005	2.50689	1.51546	1.02507	1.50689	0.515464	0.0250682	0.0960671	0.203538	0.700395	0.721118
25	0.0265353	2.65353	0.434802	0.294104	0.271094	0.28691	0.601	0.0244592	0.340136	0.005	2.50627	1.51546	1.02507	1.50627	0.515464	0.0250725	0.0960985	0.203538	0.700363	0.728906
26	0.0275555	2.75555	0.439228	0.297096	0.263677	0.28983	0.6011	0.0244552	0.340136	0.005	2.50689	1.51546	1.02507	1.50689	0.515464	0.0250682	0.0960671	0.203538	0.700395	0.736323
27	0.0285757	2.85757	0.443402	0.299919	0.256679	0.292585	0.6011	0.0244552	0.340136	0.005	2.50689	1.51546	1.02507	1.50689	0.515464	0.0250682	0.0960671	0.203538	0.700395	0.743321
28	0.0295959	2.95959	0.44736	0.302597	0.250043	0.295197	0.6011	0.0244552	0.340136	0.005	2.50689	1.51546	1.02507	1.50689	0.515464	0.0250682	0.0960671	0.203538	0.700395	0.749957
29	0.0306161	3.06161	0.449569	0.305196	0.245235	0.297688	0.6016	0.0246011	0.337838	0.005	2.51004	1.5102	1.02522	1.51004	0.510204	0.0252215	0.0959102	0.204818	0.699272	0.754765
30	0.0316363	3.16363	0.453153	0.307629	0.239218	0.300061	0.6016	0.0246011	0.337838	0.005	2.51004	1.5102	1.02522	1.51004	0.510204	0.0252215	0.0959102	0.204818	0.699272	0.760782
31	0.0326565	3.26565	0.456546	0.309934	0.23352	0.302308	0.6015	0.0246052	0.337838	0.005	2.50941	1.5102	1.02523	1.50941	0.510204	0.0252258	0.0959415	0.204818	0.699241	0.76648
32	0.0336767	3.36767	0.459817	0.312153	0.22803	0.304474	0.6016	0.0246011	0.337838	0.005	2.51004	1.5102	1.02522	1.51004	0.510204	0.0252215	0.0959102	0.204818	0.699272	0.77197
33	0.0346969	3.46969	0.462921	0.31426	0.222819	0.306529	0.6016	0.0246011	0.337838	0.005	2.51004	1.5102	1.02522	1.51004	0.510204	0.0252215	0.0959102	0.204818	0.699272	0.777181
34	0.0357171	3.57171	0.465886	0.316273	0.217841	0.308492	0.6016	0.0246011	0.337838	0.005	2.51004	1.5102	1.02522	1.51004	0.510204	0.0252215	0.0959102	0.204818	0.699272	0.782159
35	0.0367373	3.67373	0.468722	0.318198	0.21308	0.31037	0.6016	0.0246011	0.337838	0.005	2.51004	1.5102	1.02522	1.51004	0.510204	0.0252215	0.0959102	0.204818	0.699272	0.78692
36	0.0377576	3.77576	0.471436	0.32004	0.208523	0.312167	0.6016	0.0246011	0.337838	0.005	2.51004	1.5102	1.02522	1.51004	0.510204	0.0252215	0.0959102	0.204818	0.699272	0.791477
37	0.0387778	3.87778	0.474037	0.321806	0.204157	0.313889	0.6016	0.0246011	0.337838	0.005	2.51004	1.5102	1.02522	1.51004	0.510204	0.0252215	0.0959102	0.204818	0.699272	0.795843
38	0.039798	3.9798	0.476531	0.323499	0.199971	0.315541	0.6016	0.0246011	0.337838	0.005	2.51004	1.5102	1.02522	1.51004	0.510204	0.0252215	0.0959102	0.204818	0.699272	0.800029
39	0.0408182	4.08182	0.478924	0.325124	0.195952	0.317126	0.6016	0.0246011	0.337838	0.005	2.51004	1.5102	1.02522	1.51004	0.510204	0.0252215	0.0959102	0.204818	0.699272	0.804048
40	0.0418384	4.18384	0.481224	0.326685	0.192092	0.318648	0.6016	0.0246011	0.337838	0.005	2.51004	1.5102	1.02522	1.51004	0.510204	0.0252215	0.0959102	0.204818	0.699272	0.807908
41	0.0428586	4.28586	0.481793	0.328259	0.189948	0.320118	0.6008	0.0248003	0.33557	0.005	2.50501	1.50505	1.02543	1.50501	0.505051	0.025431	0.0961613	0.206089	0.69775	0.810052
42	0.0438788	4.38788	0.482315	0.329788	0.187897	0.321543	0.6	0.025	0.333333	0.005	2.5	1.5	1.02564	1.5	0.5	0.025641	0.0964128	0.207351	0.696236	0.812103
43	0.044899	4.4899	0.482792	0.331275	0.185933	0.322927	0.5992	0.0252003	0.331126	0.005	2.49501	1.49505	1.02585	1.49501	0.49505	0.0258517	0.0966646	0.208605	0.69473	0.814067
44	0.0459192	4.59192	0.483227	0.332722	0.184051	0.32427	0.5984	0.0254011	0.328947	0.005	2.49004	1.4902	1.02606	1.49004	0.490196	0.0260631	0.0969168	0.209851	0.693232	0.815949
45	0.0469394	4.69394	0.482108	0.334201	0.183691	0.325578	0.5969	0.0258	0.324675	0.005	2.48077	1.48077	1.02648	1.48077	0.480769	0.0264832	0.0973905	0.212318	0.690291	0.816309
46	0.0479596	4.79596	0.483999	0.335512	0.180489	0.326855	0.5969	0.0258	0.324675	0.005	2.48077	1.48077	1.02648	1.48077	0.480769	0.0264832	0.0973905	0.212318	0.690291	0.819511
47	0.0489798	4.89798	0.482852	0.336919	0.180229	0.328092	0.5954	0.0262009	0.320513	0.005	2.47158	1.4717	1.02691	1.47158	0.471698	0.0269058	0.0978654	0.214754	0.687381	0.819771
48	0.05	5	0.484634	0.338163	0.177203	0.329303	0.5954	0.0262009	0.320513	0.005	2.47158	1.4717	1.02691	1.47158	0.471698	0.0269058	0.0978654	0.214754	0.687381	0.822797
49	0.00206041	0.10302	0.117152	0.0718722	0.810976	0.0452795	0.458	0.0355895	0.613497	0.01	1.84502	2.5873	1.0369	0.845018	1.5873	0.0369029	0.169567	0.106094	0.724339	0.189024
50	0.00410082	0.205041	0.165403	0.0879805	0.746616	0.0774228	0.4942	0.0380413	0.531915	0.01	1.97707	2.13636	1.03955	0.977066	1.13636	0.0395456	0.153049	0.137079	0.709872	0.253384
51	0.00614122	0.307061	0.211328	0.10782	0.680852	0.103508	0.5048	0.0388273	0.510204	0.01	2.01939	2.04167	1.0404	1.01939	1.04167	0.0403957	0.14844	0.146128	0.705432	0.319148
52	0.00818163	0.409082	0.25455	0.129872	0.615578	0.124677	0.5048	0.0388273	0.510204	0.01	2.01939	2.04167	1.0404	1.01939	1.04167	0.0403957	0.14844	0.146128	0.705432	0.384422
53	0.010222	0.511102	0.287254	0.14795	0.564796	0.142176	0.5074	0.0390225	0.505051	0.01	2.03004	2.02041	1.04061	1.03004	1.02041	0.0406071	0.147325	0.148333	0.704343	0.435204
54	0.0122624	0.613122	0.302557	0.163643	0.533801	0.157097	0.52	0.04	0.480769	0.01	2.08333	1.92593	1.04167	1.08333	0.925926	0.0416667	0.141998	0.159032	0.69897	0.466199
55	0.0143029	0.715143	0.316819	0.177378	0.505804	0.170143	0.5296	0.0407855	0.462963	0.01	2.12585	1.86207	1.04252	1.12585	0.862069	0.0425197	0.138026	0.167227	0.694747	0.494196
56	0.0163433	0.817163	0.330631	0.18954	0.479829	0.181698	0.5366	0.0413716	0.45045	0.01	2.15796	1.81967	1.04316	1.15796	0.819672	0.0431571	0.135175	0.173176	0.691649	0.520171
57	0.0183837	0.919184	0.339751	0.200485	0.459765	0.192033	0.5456	0.0421554	0.434783	0.01	2.2007	1.76923	1.04401	1.2007	0.769231	0.0440107	0.131563	0.180864	0.687573	0.540235
58	0.0204241	1.0212	0.349412	0.210348	0.44024	0.201356	0.5521	0.0427459	0.423729	0.01	2.23264	1.73529	1.04465	1.23264	0.735294	0.0446547	0.128991	0.186456	0.684553	0.55976
59	0.0224645	1.12322	0.356559	0.219354	0.424087	0.209827	0.5595	0.0434316	0.411523	0.01	2.27015	1.6993	1.0454	1.27015	0.699301	0.0454036	0.1261	0.192803	0.681097	0.575913
60	0.0245049	1.22524	0.362601	0.227601	0.409797	0.217561	0.5667	0.0441151	0.4	0.01	2.30787	1.66667	1.04615	1.30787	0.666667	0.046151	0.123323	0.19897	0.677707	0.590203
61	0.0265453	1.32727	0.36778	0.235213	0.397007	0.224675	0.5736	0.0448047	0.389105	0.01	2.34522	1.63694	1.04691	1.34522	0.636943	0.0469064	0.120695	0.204967	0.674338	0.602993
62	0.0285857	1.42929	0.374874	0.24219	0.382935	0.231244	0.5775	0.0451948	0.383142	0.01	2.36686	1.62112	1.04733	1.36686	0.621118	0.0473341	0.119224	0.20832	0.672456	0.617065
63	0.0306261	1.53131	0.38117	0.248668	0.370162	0.237332	0.5813	0.0455875	0.377358	0.01	2.38834	1.60606	1.04776	1.38834	0.606061	0.047765	0.1178	0.211623	0.670577	0.629838
64	0.0326665	1.63333	0.384279	0.25479	0.360931	0.243	0.5878	0.0462742	0.367647	0.01	2.42601	1.5814	1.04852	1.42601	0.581395	0.0485194	0.115385	0.217284	0.66733	0.639069
65	0.0347069	1.73535	0.389357	0.26044	0.350203	0.248286	0.5914	0.0466689	0.362319	0.01	2.44738	1.56818	1.04895	1.44738	0.568182	0.0489535	0.114059	0.220455	0.665486	0.649797
66	0.0367473	1.83737	0.393933	0.265748	0.340319	0.253243	0.595	0.0470588	0.357143	0.01	2.46914	1.55556	1.04938	1.46914	0.555556	0.0493827	0.112742	0.223579	0.663679	0.659681
67	0.0387878	1.93939	0.395805	0.270824	0.333371	0.257894	0.6011	0.0477458	0.348432	0.01	2.50689	1.53476	1.05014	1.50689	0.534759	0.0501398	0.110527	0.228941	0.660532	0.666629
68	0.0408282	2.04141	0.401039	0.275478	0.323483	0.262271	0.6028	0.0479429	0.346021	0.01	2.51762	1.5291	1.05036	1.51762	0.529101	0.0503572	0.109913	0.230449	0.659638	0.676517
69	0.0428686	2.14343	0.406581	0.279823	0.313596	0.266381	0.6037	0.0480371	0.344828	0.01	2.52334	1.52632	1.05046	1.52334	0.526316	0.0504611	0.109589	0.231199	0.659212	0.686404
70	0.044909	2.24545	0.412458	0.283867	0.303674	0.270231	0.6037	0.0480371	0.344828	0.01	2.52334	1.52632	1.05046	1.52334	0.526316	0.0504611	0.109589	0.231199	0.659212	0.696326
71	0.0469494	2.34747	0.417974	0.287664	0.294362	0.273845	0.6037	0.0480371	0.344828	0.01	2.52334	1.52632	1.05046	1.52334	0.526316	0.0504611	0.109589	0.231199	0.659212	0.705638
72	0.0489898	2.44949	0.423162	0.291234	0.285603	0.277244	0.6037	0.0480371	0.344828	0.01	2.52334	1.52632	1.05046	1.52334	0.526316	0.0504611	0.109589	0.231199	0.659212	0.714397
73	0.0510302	2.55151	0.428051	0.294599	0.277351	0.280447	0.6037	0.0480371	0.344828	0.01	2.52334	1.52632	1.05046	1.52334	0.526316	0.0504611	0.109589	0.231199	0.659212	0.722649
74	0.0530706	2.65353	0.432656	0.297771	0.269573	0.283464	0.6036	0.0480451	0.344828	0.01	2.5227	1.52632	1.05047	1.5227	0.526316	0.0504699	0.109625	0.231199	0.659176	0.730427
75	0.055111	2.75555	0.437026	0.300776	0.262198	0.286327	0.6037	0.0480371	0.344828	0.01	2.52334	1.52632	1.05046	1.52334	0.526316	0.0504611	0.109589	0.231199	0.659212	0.737802
76	0.0571514	2.85757	0.441147	0.303615	0.255238	0.289028	0.6036	0.0480451	0.344828	0.01	2.5227	1.52632	1.05047	1.5227	0.526316	0.0504699	0.109625	0.231199	0.659176	0.744762
77	0.0591918	2.95959	0.445063	0.30631	0.248627	0.291593	0.6036	0.0480451	0.344828	0.01	2.5227	1.52632	1.05047	1.5227	0.526316	0.0504699	0.109625	0.231199	0.659176	0.751373
78	0.0612322	3.06161	0.448789	0.308872	0.242339	0.294034	0.6037	0.0480371	0.344828	0.01	2.52334	1.52632	1.05046	1.52334	0.526316	0.0504611	0.109589	0.231199	0.659212	0.757661
79	0.0632727	3.16363	0.452324	0.311304	0.236372	0.29635	0.6037	0.0480371	0.344828	0.01	2.52334	1.52632	1.05046	1.52334	0.526316	0.0504611	0.109589	0.231199	0.659212	0.763628
80	0.0653131	3.26565	0.455689	0.31362	0.230691	0.298555	0.6037	0.0480371	0.344828	0.01	2.52334	1.52632	1.05046	1.52334	0.526316	0.0504611	0.109589	0.231199	0.659212	0.769309
81	0.0673535	3.36767	0.458896	0.315827	0.225276	0.300656	0.6037	0.0480371	0.344828	0.01	2.52334	1.52632	1.05046	1.52334	0.526316	0.0504611	0.109589	0.231199	0.659212	0.774724
82	0.0693939	3.46969	0.461956	0.317933	0.220111	0.302661	0.6037	0.0480371	0.344828	0.01	2.52334	1.52632	1.05046	1.52334	0.526316	0.0504611	0.109589	0.231199	0.659212	0.779889
83	0.0714343	3.57171	0.464053	0.32001	0.215938	0.304584	0.6037	0.0482027	0.343643	0.01	2.52334	1.52356	1.05064	1.52334	0.52356	0.0506439	0.109589	0.231946	0.658464	0.784062
84	0.0734747	3.67373	0.466852	0.32194	0.211208	0.306422	0.6037	0.0482027	0.343643	0.01	2.52334	1.52356	1.05064	1.52334	0.52356	0.0506439	0.109589	0.231946	0.658464	0.788792
85	0.0755151	3.77576	0.469532	0.323788	0.20668	0.308181	0.6037	0.0482027	0.343643	0.01	2.52334	1.52356	1.05064	1.52334	0.52356	0.0506439	0.109589	0.231946	0.658464	0.79332
86	0.0775555	3.87778	0.472099	0.325558	0.202343	0.309866	0.6037	0.0482027	0.343643	0.01	2.52334	1.52356	1.05064	1.52334	0.52356	0.0506439	0.109589	0.231946	0.658464	0.797657
87	0.0795959	3.9798	0.47456	0.327256	0.198184	0.311481	0.6037	0.0482027	0.343643	0.01	2.52334	1.52356	1.05064	1.52334	0.52356	0.0506439	0.109589	0.231946	0.658464	0.801816
88	0.0816363	4.08182	0.476923	0.328885	0.194192	0.313032	0.6037	0.0482027	0.343643	0.01	2.52334	1.52356	1.05064	1.52334	0.52356	0.0506439	0.109589	0.231946	0.658464	0.805808
89	0.0836767	4.18384	0.479192	0.33045	0.190359	0.314521	0.6037	0.0482027	0.343643	0.01	2.52334	1.52356	1.05064	1.52334	0.52356	0.0506439	0.109589	0.231946	0.658464	0.809641
90	0.0857171	4.28586	0.481373	0.331954	0.186673	0.315953	0.6037	0.0482027	0.343643	0.01	2.52334	1.52356	1.05064	1.52334	0.52356	0.0506439	0.109589	0.231946	0.658464	0.813327
91	0.0877576	4.38788	0.482609	0.333472	0.183918	0.317332	0.6033	0.0484005	0.342466	0.01	2.5208	1.52083	1.05086	1.5208	0.520833	0.0508622	0.109733	0.232691	0.657575	0.816082
92	0.089798	4.4899	0.484635	0.334872	0.180494	0.318664	0.6033	0.0484005	0.342466	0.01	2.5208	1.52083	1.05086	1.5208	0.520833	0.0508622	0.109733	0.232691	0.657575	0.819506
93	0.0918384	4.59192	0.4832	0.336514	0.180286	0.319957	0.6016	0.0492021	0.337838	0.01	2.51004	1.5102	1.05175	1.51004	0.510204	0.0517483	0.110346	0.235646	0.654008	0.819714
94	0.0938788	4.69394	0.484272	0.337911	0.177817	0.321218	0.6012	0.0494012	0.3367	0.01	2.50752	1.50761	1.05197	1.50752	0.507614	0.0519685	0.110491	0.236378	0.653131	0.822183
95	0.0959192	4.79596	0.484475	0.339342	0.176183	0.322443	0.6004	0.0498001	0.334448	0.01	2.5025	1.50251	1.05241	1.5025	0.502513	0.0524102	0.11078	0.237836	0.651385	0.823817
96	0.0979596	4.89798	0.485451	0.340667	0.173882	0.323634	0.6	0.05	0.333333	0.01	2.5	1.5	1.05263	1.5	0.5	0.0526316	0.110924	0.238561	0.650515	0.826118
97	0.1	5	0.485582	0.342032	0.172386	0.324793	0.5992	0.0504005	0.331126	0.01	2.49501	1.49505	1.05308	1.49501	0.49505	0.0530756	0.111214	0.240003	0.648782	0.827614
98	0.00412082	0.10302	0.117915	0.0732393	0.808845	0.044676	0.4638	0.0694265	0.621118	0.02	1.86498	2.63934	1.07461	0.864976	1.63934	0.0746061	0.196395	0.121736	0.681869	0.191155
99	0.00820163	0.205041	0.165582	0.0892626	0.745155	0.0763195	0.5004	0.0741407	0.539084	0.02	2.0016	2.16959	1.08008	1.0016	1.16959	0.0800777	0.176979	0.157945	0.665076	0.254845
100	0.0122824	0.307061	0.212131	0.110255	0.677614	0.101933	0.5101	0.0754754	0.519481	0.02	2.04123	2.08108	1.08164	1.04123	1.08108	0.081637	0.172072	0.167414	0.660515	0.322386
101	0.0163633	0.409082	0.255269	0.132675	0.612056	0.122662	0.5101	0.0754754	0.519481	0.02	2.04123	2.08108	1.08164	1.04123	1.08108	0.081637	0.172072	0.167414	0.660515	0.387944
102	0.0204441	0.511102	0.288407	0.151199	0.560394	0.139744	0.5121	0.0757665	0.515464	0.02	2.0496	2.06383	1.08198	1.0496	1.06383	0.0819776	0.171071	0.169398	0.659531	0.439606
103	0.0245249	0.613122	0.303399	0.16729	0.529311	0.154309	0.5245	0.0775977	0.4914	0.02	2.10305	1.96618	1.08413	1.10305	0.966184	0.0841257	0.164956	0.181619	0.653426	0.470689
104	0.0286057	0.715143	0.318192	0.181348	0.500461	0.167032	0.5333	0.0789424	0.475059	0.02	2.1427	1.90498	1.08571	1.1427	0.904977	0.0857085	0.160702	0.190264	0.649034	0.499539
105	0.0326865	0.817163	0.330009	0.193844	0.476147	0.178281	0.5418	0.0802879	0.45977	0.02	2.18245	1.85106	1.0873	1.18245	0.851064	0.0872968	0.15666	0.198626	0.644714	0.523853
106	0.0367673	0.919184	0.339599	0.205071	0.45533	0.18833	0.55	0.0816364	0.445434	0.02	2.22222	1.80321	1.08889	1.22222	0.803213	0.0888933	0.15282	0.206723	0.640456	0.54467
107	0.0408482	1.0212	0.346913	0.215266	0.437821	0.197381	0.5585	0.0830797	0.431034	0.02	2.26501	1.75758	1.09061	1.26501	0.757576	0.0906073	0.1489	0.215123	0.635977	0.562179
108	0.044929	1.12322	0.35622	0.224438	0.419342	0.205598	0.5635	0.0839397	0.422833	0.02	2.29095	1.7326	1.09163	1.29095	0.732601	0.0916312	0.146622	0.220034	0.633344	0.580658
109	0.0490098	1.22524	0.361603	0.232971	0.405426	0.213101	0.571	0.085289	0.410678	0.02	2.331	1.69686	1.09324	1.331	0.696864	0.0932414	0.143242	0.22749	0.629268	0.594574
110	0.0530906	1.32727	0.36913	0.2407	0.39017	0.219986	0.5752	0.086057	0.40404	0.02	2.35405	1.67797	1.09416	1.35405	0.677966	0.0941602	0.141369	0.231655	0.626976	0.60983
111	0.0571714	1.42929	0.375234	0.247879	0.376888	0.226331	0.5798	0.0869265	0.396825	0.02	2.37982	1.65789	1.0952	1.37982	0.657895	0.0952021	0.139333	0.236261	0.624406	0.623112
112	0.0612522	1.53131	0.378713	0.254665	0.366622	0.232209	0.5863	0.0881801	0.386847	0.02	2.41721	1.63091	1.09671	1.41721	0.630915	0.0967078	0.136483	0.242771	0.620746	0.633378
113	0.0653331	1.63333	0.384851	0.260829	0.35432	0.23768	0.5893	0.0887494	0.382409	0.02	2.43487	1.6192	1.09739	1.43487	0.619195	0.0973929	0.135178	0.24572	0.619101	0.64568
114	0.0694139	1.73535	0.388159	0.266736	0.345105	0.242781	0.5946	0.0898083	0.374532	0.02	2.4667	1.5988	1.09867	1.4667	0.598802	0.0986696	0.132889	0.251041	0.61607	0.654895
115	0.0734947	1.83737	0.392314	0.272203	0.335483	0.247548	0.5984	0.0905749	0.369004	0.02	2.49004	1.5848	1.0996	1.49004	0.584795	0.0995957	0.131261	0.254842	0.613897	0.664517
116	0.0775755	1.93939	0.39604	0.277361	0.326599	0.252025	0.6021	0.091347	0.363636	0.02	2.51319	1.57143	1.10053	1.51319	0.571429	0.10053	0.129685	0.258588	0.611727	0.673401
117	0.0816563	2.04141	0.398982	0.282262	0.318756	0.256234	0.6062	0.0922138	0.357782	0.02	2.53936	1.5571	1.10158	1.53936	0.557103	0.101581	0.127951	0.262737	0.609313	0.681244
118	0.0857371	2.14343	0.403563	0.286744	0.309692	0.260192	0.608	0.0925987	0.35524	0.02	2.55102	1.55096	1.10205	1.55102	0.550964	0.102048	0.127193	0.264559	0.608248	0.690308
119	0.089818	2.24545	0.409323	0.290837	0.299841	0.263905	0.608	0.0925987	0.35524	0.02	2.55102	1.55096	1.10205	1.55102	0.550964	0.102048	0.127193	0.264559	0.608248	0.700159
120	0.0938988	2.34747	0.414727	0.294676	0.290596	0.26739	0.608	0.0925987	0.35524	0.02	2.55102	1.55096	1.10205	1.55102	0.550964	0.102048	0.127193	0.264559	0.608248	0.709404
121	0.0979796	2.44949	0.419808	0.298287	0.281905	0.270666	0.608	0.0925987	0.35524	0.02	2.55102	1.55096	1.10205	1.55102	0.550964	0.102048	0.127193	0.264559	0.608248	0.718095
122	0.10206	2.55151	0.424594	0.301687	0.273719	0.273751	0.608	0.0925987	0.35524	0.02	2.55102	1.55096	1.10205	1.55102	0.550964	0.102048	0.127193	0.264559	0.608248	0.726281
123	0.106141	2.65353	0.42911	0.304896	0.265994	0.276663	0.608	0.0925987	0.35524	0.02	2.55102	1.55096	1.10205	1.55102	0.550964	0.102048	0.127193	0.264559	0.608248	0.734006
124	0.110222	2.75555	0.433378	0.307928	0.258694	0.279415	0.608	0.0925987	0.35524	0.02	2.55102	1.55096	1.10205	1.55102	0.550964	0.102048	0.127193	0.264559	0.608248	0.741306
125	0.114303	2.85757	0.437418	0.310799	0.251783	0.282019	0.608	0.0925987	0.35524	0.02	2.55102	1.55096	1.10205	1.55102	0.550964	0.102048	0.127193	0.264559	0.608248	0.748217
126	0.118384	2.95959	0.441247	0.31352	0.245233	0.284488	0.608	0.0925987	0.35524	0.02	2.55102	1.55096	1.10205	1.55102	0.550964	0.102048	0.127193	0.264559	0.608248	0.754767
127	0.122464	3.06161	0.444852	0.316098	0.23905	0.286823	0.6079	0.0926139	0.35524	0.02	2.55037	1.55096	1.10207	1.55037	0.550964	0.102067	0.127235	0.264559	0.608206	0.76095
128	0.126545	3.16363	0.448339	0.318558	0.233103	0.28906	0.608	0.0925987	0.35524	0.02	2.55102	1.55096	1.10205	1.55102	0.550964	0.102048	0.127193	0.264559	0.608248	0.766897
129	0.130626	3.26565	0.451627	0.320895	0.227477	0.291181	0.608	0.0925987	0.35524	0.02	2.55102	1.55096	1.10205	1.55102	0.550964	0.102048	0.127193	0.264559	0.608248	0.772523
130	0.134707	3.36767	0.454761	0.323122	0.222117	0.293201	0.608	0.0925987	0.35524	0.02	2.55102	1.55096	1.10205	1.55102	0.550964	0.102048	0.127193	0.264559	0.608248	0.777883
131	0.138788	3.46969	0.457721	0.325242	0.217036	0.29512	0.6079	0.0926139	0.35524	0.02	2.55037	1.55096	1.10207	1.55037	0.550964	0.102067	0.127235	0.264559	0.608206	0.782964
132	0.142869	3.57171	0.460606	0.327275	0.212119	0.29697	0.608	0.0925987	0.35524	0.02	2.55102	1.55096	1.10205	1.55102	0.550964	0.102048	0.127193	0.264559	0.608248	0.787881
133	0.146949	3.67373	0.463335	0.329214	0.207451	0.298729	0.608	0.0925987	0.35524	0.02	2.55102	1.55096	1.10205	1.55102	0.550964	0.102048	0.127193	0.264559	0.608248	0.792549
134	0.15103	3.77576	0.465947	0.33107	0.202983	0.300413	0.608	0.0925987	0.35524	0.02	2.55102	1.55096	1.10205	1.55102	0.550964	0.102048	0.127193	0.264559	0.608248	0.797017
135	0.155111	3.87778	0.46842	0.332845	0.198735	0.302019	0.6079	0.0926139	0.35524	0.02	2.55037	1.55096	1.10207	1.55037	0.550964	0.102067	0.127235	0.264559	0.608206	0.801265
136	0.159192	3.9798	0.470847	0.334551	0.194602	0.303572	0.608	0.0925987	0.35524	0.02	2.55102	1.55096	1.10205	1.55102	0.550964	0.102048	0.127193	0.264559	0.608248	0.805398
137	0.163273	4.08182	0.473148	0.336187	0.190665	0.305056	0.608	0.0925987	0.35524	0.02	2.55102	1.55096	1.10205	1.55102	0.550964	0.102048	0.127193	0.264559	0.608248	0.809335
138	0.167353	4.18384	0.475358	0.337757	0.186885	0.306481	0.608	0.0925987	0.35524	0.02	2.55102	1.55096	1.10205	1.55102	0.550964	0.102048	0.127193	0.264559	0.608248	0.813115
139	0.171434	4.28586	0.477482	0.339266	0.183252	0.30785	0.608	0.0925987	0.35524	0.02	2.55102	1.55096	1.10205	1.55102	0.550964	0.102048	0.127193	0.264559	0.608248	0.816748
140	0.175515	4.38788	0.479526	0.340718	0.179757	0.309168	0.608	0.0925987	0.35524	0.02	2.55102	1.55096	1.10205	1.55102	0.550964	0.102048	0.127193	0.264559	0.608248	0.820243
141	0.179596	4.4899	0.481492	0.342115	0.176393	0.310436	0.608	0.0925987	0.35524	0.02	2.55102	1.55096	1.10205	1.55102	0.550964	0.102048	0.127193	0.264559	0.608248	0.823607
142	0.183677	4.59192	0.483387	0.343461	0.173152	0.311657	0.608	0.0925987	0.35524	0.02	2.55102	1.55096	1.10205	1.55102	0.550964	0.102048	0.127193	0.264559	0.608248	0.826848
143	0.187758	4.69394	0.485213	0.344759	0.170029	0.312834	0.608	0.0925987	0.35524	0.02	2.55102	1.55096	1.10205	1.55102	0.550964	0.102048	0.127193	0.264559	0.608248	0.829971
144	0.191838	4.79596	0.486011	0.346166	0.167823	0.313971	0.6075	0.0930041	0.353982	0.02	2.54777	1.54795	1.10254	1.54777	0.547945	0.102541	0.127403	0.265466	0.607131	0.832177
145	0.195919	4.89798	0.487255	0.347458	0.165287	0.315075	0.6073	0.0931994	0.353357	0.02	2.54647	1.54645	1.10278	1.54647	0.546448	0.102778	0.127487	0.265918	0.606595	0.834713
146	0.2	5	0.487503	0.348873	0.163624	0.316148	0.6066	0.0938015	0.351494	0.02	2.54194	1.54201	1.10351	1.54194	0.542005	0.103511	0.127782	0.267269	0.604949	0.836376
147	0.010302	0.10302	0.11842	0.0755231	0.806057	0.0428971	0.4834	0.162185	0.637755	0.05	1.93573	2.76056	1.19358	0.935734	1.76056	0.19358	0.242649	0.150147	0.607204	0.193943
148	0.0205041	0.205041	0.166311	0.0932237	0.740465	0.0730874	0.5186	0.172002	0.560538	0.05	2.07727	2.27551	1.20773	1.07727	1.27551	0.207732	0.219186	0.193228	0.587586	0.259535
149	0.0307061	0.307061	0.215097	0.117797	0.667106	0.0973002	0.525	0.173905	0.547645	0.05	2.10526	2.21065	1.21051	1.10526	1.21065	0.210514	0.215092	0.200995	0.583913	0.332894
150	0.0409082	0.409082	0.258024	0.141306	0.60067	0.116718	0.525	0.173905	0.547645	0.05	2.10526	2.21065	1.21051	1.10526	1.21065	0.210514	0.215092	0.200995	0.583913	0.39933
151	0.0511102	0.511102	0.288691	0.160776	0.550533	0.132642	0.5286	0.174991	0.540541	0.05	2.12134	2.17647	1.21211	1.12134	1.17647	0.212107	0.21281	0.205354	0.581835	0.449467
152	0.0613122	0.613122	0.303402	0.177996	0.518603	0.146199	0.5402	0.178638	0.518135	0.05	2.17486	2.07527	1.21749	1.17486	1.07527	0.217489	0.205564	0.219486	0.57495	0.481397
153	0.0715143	0.715143	0.317252	0.193012	0.489736	0.157989	0.5489	0.181454	0.502008	0.05	2.2168	2.00806	1.22168	1.2168	1.00806	0.221678	0.200231	0.23004	0.569729	0.510264
154	0.0817163	0.817163	0.327819	0.206432	0.465748	0.168374	0.5576	0.184362	0.486381	0.05	2.2604	1.94697	1.22603	1.2604	0.94697	0.226033	0.194982	0.240596	0.564422	0.534252
155	0.0919184	0.919184	0.338217	0.218377	0.443407	0.17762	0.5642	0.186636	0.474834	0.05	2.29463	1.90416	1.22946	1.29463	0.904159	0.229462	0.191054	0.248617	0.560329	0.556593
156	0.10212	1.0212	0.346472	0.229247	0.424281	0.185919	0.5709	0.189	0.463392	0.05	2.33046	1.86356	1.23305	1.33046	0.863558	0.233045	0.187113	0.256759	0.556128	0.575719
157	0.112322	1.12322	0.354073	0.239115	0.406812	0.193423	0.5767	0.191087	0.453721	0.05	2.36239	1.83056	1.23623	1.36239	0.830565	0.236227	0.183739	0.2638	0.552461	0.593188
158	0.122524	1.22524	0.360202	0.24823	0.391568	0.200254	0.5826	0.193272	0.44405	0.05	2.39578	1.79872	1.23957	1.39578	0.798722	0.239574	0.180341	0.270992	0.548667	0.608432
159	0.132727	1.32727	0.365843	0.256613	0.377544	0.206504	0.5879	0.195271	0.43554	0.05	2.4266	1.7716	1.24265	1.4266	0.771605	0.242655	0.177318	0.277451	0.545231	0.622456
160	0.142929	1.42929	0.371355	0.264318	0.364327	0.212248	0.5924	0.196995	0.428449	0.05	2.45339	1.74963	1.24532	1.45339	0.749625	0.245323	0.174773	0.28293	0.542297	0.635673
161	0.153131	1.53131	0.376125	0.271513	0.352362	0.217556	0.5968	0.198727	0.421585	0.05	2.48016	1.72886	1.24801	1.48016	0.728863	0.248013	0.172303	0.288321	0.539376	0.647638
162	0.163333	1.63333	0.381384	0.278093	0.340523	0.222474	0.6	0.2	0.416667	0.05	2.5	1.71429	1.25	1.5	0.714286	0.25	0.170518	0.292239	0.537244	0.659477
163	0.173535	1.73535	0.384721	0.284457	0.330822	0.227048	0.6045	0.20182	0.409836	0.05	2.52845	1.69444	1.25285	1.52845	0.694444	0.25285	0.168024	0.297756	0.53422	0.669178
164	0.183737	1.83737	0.388033	0.290397	0.321571	0.231315	0.6085	0.203451	0.403877	0.05	2.55428	1.67751	1.25542	1.55428	0.677507	0.255416	0.165822	0.302645	0.531533	0.678429
165	0.193939	1.93939	0.392391	0.295783	0.311826	0.235309	0.6109	0.204452	0.40032	0.05	2.57003	1.66756	1.257	1.57003	0.667557	0.256996	0.164508	0.305598	0.529894	0.688174
166	0.204141	2.04141	0.394489	0.301182	0.30433	0.239056	0.6152	0.206274	0.394011	0.05	2.59875	1.6502	1.25988	1.59875	0.650195	0.259881	0.162167	0.310901	0.526932	0.69567
167	0.214343	2.14343	0.397088	0.306181	0.296731	0.242579	0.6186	0.207727	0.389105	0.05	2.62192	1.63694	1.26219	1.62192	0.636943	0.262191	0.160327	0.315084	0.52459	0.703269
168	0.224545	2.24545	0.402514	0.310365	0.28712	0.245894	0.6186	0.207727	0.389105	0.05	2.62192	1.63694	1.26219	1.62192	0.636943	0.262191	0.160327	0.315084	0.52459	0.71288
169	0.234747	2.34747	0.406414	0.314511	0.279075	0.249011	0.6199	0.208259	0.387297	0.05	2.63089	1.63211	1.26304	1.63089	0.632111	0.26304	0.159626	0.316639	0.523735	0.720925
170	0.244949	2.44949	0.411193	0.31821	0.270597	0.25194	0.6199	0.208259	0.387297	0.05	2.63089	1.63211	1.26304	1.63089	0.632111	0.26304	0.159626	0.316639	0.523735	0.729403
171	0.255151	2.55151	0.415691	0.32169	0.262619	0.254695	0.6199	0.208259	0.387297	0.05	2.63089	1.63211	1.26304	1.63089	0.632111	0.26304	0.159626	0.316639	0.523735	0.737381
172	0.265353	2.65353	0.419931	0.324971	0.255098	0.257293	0.6199	0.208259	0.387297	0.05	2.63089	1.63211	1.26304	1.63089	0.632111	0.26304	0.159626	0.316639	0.523735	0.744902
173	0.275555	2.75555	0.423935	0.32807	0.247995	0.259746	0.6199	0.208259	0.387297	0.05	2.63089	1.63211	1.26304	1.63089	0.632111	0.26304	0.159626	0.316639	0.523735	0.752005
174	0.285757	2.85757	0.427722	0.331001	0.241277	0.262067	0.6199	0.208259	0.387297	0.05	2.63089	1.63211	1.26304	1.63089	0.632111	0.26304	0.159626	0.316639	0.523735	0.758723
175	0.295959	2.95959	0.431309	0.333777	0.234914	0.264265	0.6199	0.208259	0.387297	0.05	2.63089	1.63211	1.26304	1.63089	0.632111	0.26304	0.159626	0.316639	0.523735	0.765086
176	0.306161	3.06161	0.434712	0.33641	0.228878	0.26635	0.6199	0.208259	0.387297	0.05	2.63089	1.63211	1.26304	1.63089	0.632111	0.26304	0.159626	0.316639	0.523735	0.771122
177	0.316363	3.16363	0.437944	0.338912	0.223144	0.26833	0.6199	0.208259	0.387297	0.05	2.63089	1.63211	1.26304	1.63089	0.632111	0.26304	0.159626	0.316639	0.523735	0.776856
178	0.326565	3.26565	0.441019	0.341291	0.21769	0.270214	0.6199	0.208259	0.387297	0.05	2.63089	1.63211	1.26304	1.63089	0.632111	0.26304	0.159626	0.316639	0.523735	0.78231
179	0.336767	3.36767	0.443947	0.343556	0.212497	0.272008	0.6199	0.208259	0.387297	0.05	2.63089	1.63211	1.26304	1.63089	0.632111	0.26304	0.159626	0.316639	0.523735	0.787503
180	0.346969	3.46969	0.446738	0.345716	0.207546	0.273718	0.6199	0.208259	0.387297	0.05	2.63089	1.63211	1.26304	1.63089	0.632111	0.26304	0.159626	0.316639	0.523735	0.792454
181	0.357171	3.57171	0.449402	0.347778	0.20282	0.27535	0.6199	0.208259	0.387297	0.05	2.63089	1.63211	1.26304	1.63089	0.632111	0.26304	0.159626	0.316639	0.523735	0.79718
182	0.367373	3.67373	0.451947	0.349748	0.198304	0.27691	0.6199	0.208259	0.387297	0.05	2.63089	1.63211	1.26304	1.63089	0.632111	0.26304	0.159626	0.316639	0.523735	0.801696
183	0.377576	3.77576	0.454382	0.351632	0.193986	0.278401	0.6199	0.208259	0.387297	0.05	2.63089	1.63211	1.26304	1.63089	0.632111	0.26304	0.159626	0.316639	0.523735	0.806014
184	0.387778	3.87778	0.45649	0.353508	0.190002	0.27983	0.6199	0.208421	0.386997	0.05	2.63089	1.63131	1.2633	1.63089	0.631313	0.263297	0.159626	0.316897	0.523477	0.809998
185	0.39798	3.9798	0.458724	0.355238	0.186037	0.281199	0.6199	0.208421	0.386997	0.05	2.63089	1.63131	1.2633	1.63089	0.631313	0.263297	0.159626	0.316897	0.523477	0.813963
186	0.408182	4.08182	0.460867	0.356898	0.182235	0.282513	0.6199	0.208421	0.386997	0.05	2.63089	1.63131	1.2633	1.63089	0.631313	0.263297	0.159626	0.316897	0.523477	0.817765
187	0.418384	4.18384	0.462924	0.358491	0.178585	0.283774	0.6199	0.208421	0.386997	0.05	2.63089	1.63131	1.2633	1.63089	0.631313	0.263297	0.159626	0.316897	0.523477	0.821415
188	0.428586	4.28586	0.464901	0.360021	0.175078	0.284986	0.6199	0.208421	0.386997	0.05	2.63089	1.63131	1.2633	1.63089	0.631313	0.263297	0.159626	0.316897	0.523477	0.824922
189	0.438788	4.38788	0.466801	0.361493	0.171706	0.28615	0.6199	0.208421	0.386997	0.05	2.63089	1.63131	1.2633	1.63089	0.631313	0.263297	0.159626	0.316897	0.523477	0.828294
190	0.44899	4.4899	0.468629	0.362909	0.168462	0.287271	0.6199	0.208421	0.386997	0.05	2.63089	1.63131	1.2633	1.63089	0.631313	0.263297	0.159626	0.316897	0.523477	0.831538
191	0.459192	4.59192	0.470608	0.364189	0.165203	0.288343	0.6199	0.208259	0.387297	0.05	2.63089	1.63211	1.26304	1.63089	0.632111	0.26304	0.159626	0.316639	0.523735	0.834797
192	0.469394	4.69394	0.472086	0.365586	0.162328	0.28939	0.6199	0.208421	0.386997	0.05	2.63089	1.63131	1.2633	1.63089	0.631313	0.263297	0.159626	0.316897	0.523477	0.837672
193	0.479596	4.79596	0.473722	0.366853	0.159425	0.290393	0.6199	0.208421	0.386997	0.05	2.63089	1.63131	1.2633	1.63089	0.631313	0.263297	0.159626	0.316897	0.523477	0.840575
194	0.489798	4.89798	0.4753	0.368075	0.156625	0.291361	0.6199	0.208421	0.386997	0.05	2.63089	1.63131	1.2633	1.63089	0.631313	0.263297	0.159626	0.316897	0.523477	0.843375
195	0.5	5	0.476887	0.369228	0.153885	0.292286	0.62	0.208387	0.386997	0.05	2.63158	1.63131	1.26324	1.63158	0.631313	0.263244	0.159572	0.316897	0.523531	0.846115
196	0.0164833	0.10302	0.119747	0.0785868	0.801666	0.0411599	0.5016	0.243022	0.656276	0.08	2.00642	2.90931	1.32104	1.00642	1.90931	0.321043	0.27317	0.166754	0.560077	0.198334
197	0.0328065	0.205041	0.166095	0.0961476	0.737757	0.0699474	0.5376	0.257068	0.578871	0.08	2.16263	2.37457	1.34602	1.16263	1.37457	0.346019	0.245727	0.216443	0.53783	0.262243
198	0.0491298	0.307061	0.217781	0.125083	0.657136	0.0927991	0.5401	0.2581	0.573888	0.08	2.17439	2.3468	1.34789	1.17439	1.3468	0.347891	0.24389	0.219866	0.536244	0.342864
199	0.0654531	0.409082	0.260467	0.1496	0.589933	0.110988	0.5401	0.2581	0.573888	0.08	2.17439	2.3468	1.34789	1.17439	1.3468	0.347891	0.24389	0.219866	0.536244	0.410067
200	0.0817763	0.511102	0.290065	0.169993	0.539942	0.125839	0.544	0.259743	0.566171	0.08	2.19298	2.30506	1.35088	1.19298	1.30506	0.350882	0.241042	0.225226	0.533733	0.460058
201	0.0980996	0.613122	0.302288	0.188409	0.509304	0.138446	0.5566	0.265181	0.542005	0.08	2.2553	2.18343	1.36088	1.2553	1.18343	0.36088	0.231976	0.242496	0.525528	0.490696
202	0.114423	0.715143	0.317217	0.204144	0.478638	0.149377	0.5636	0.268275	0.529101	0.08	2.29148	2.1236	1.36663	1.29148	1.1236	0.366634	0.227028	0.252037	0.520935	0.521362
203	0.130746	0.817163	0.326964	0.218408	0.454628	0.158967	0.5721	0.272155	0.513809	0.08	2.33699	2.0568	1.37392	1.33699	1.0568	0.373919	0.221101	0.263648	0.51525	0.545372
204	0.147069	0.919184	0.337281	0.23097	0.431748	0.167473	0.578	0.274913	0.503461	0.08	2.36967	2.01394	1.37915	1.36967	1.01394	0.379146	0.217039	0.271703	0.511258	0.568252
205	0.163393	1.0212	0.344863	0.242504	0.412633	0.175084	0.5845	0.278015	0.492308	0.08	2.40674	1.9697	1.38507	1.40674	0.969697	0.385071	0.212611	0.280573	0.506816	0.587367
206	0.179716	1.12322	0.352189	0.252916	0.394896	0.181947	0.5898	0.280604	0.483384	0.08	2.43784	1.93567	1.39005	1.43784	0.935673	0.390054	0.209037	0.287816	0.503147	0.605104
207	0.196039	1.22524	0.358847	0.262415	0.378738	0.188171	0.5945	0.282927	0.475624	0.08	2.46609	1.90703	1.39456	1.46609	0.907029	0.394558	0.205895	0.294223	0.499882	0.621262
208	0.212362	1.32727	0.364457	0.27122	0.364323	0.193851	0.5991	0.285261	0.46811	0.08	2.49439	1.88009	1.39911	1.49439	0.880088	0.399113	0.202843	0.300528	0.496629	0.635677
209	0.228686	1.42929	0.369558	0.279348	0.351094	0.199058	0.6033	0.287419	0.461361	0.08	2.5208	1.85653	1.40335	1.5208	0.856531	0.40335	0.200077	0.306278	0.493645	0.648906
210	0.245009	1.53131	0.37409	0.28691	0.339	0.203856	0.6073	0.289478	0.455063	0.08	2.54647	1.83507	1.40742	1.54647	0.835073	0.407416	0.197461	0.31172	0.490819	0.661
211	0.261332	1.63333	0.377462	0.294118	0.328421	0.208291	0.6117	0.29181	0.448179	0.08	2.57533	1.81218	1.41205	1.57533	0.812183	0.41205	0.194603	0.317755	0.487643	0.671579
212	0.277656	1.73535	0.381822	0.300586	0.317591	0.212406	0.6146	0.293362	0.443705	0.08	2.59471	1.79761	1.41515	1.59471	0.797607	0.415151	0.19273	0.321727	0.485543	0.682409
213	0.293979	1.83737	0.385004	0.30683	0.308166	0.216235	0.6181	0.29526	0.438356	0.08	2.61849	1.78049	1.41896	1.61849	0.780488	0.418962	0.190482	0.326529	0.482989	0.691834
214	0.310302	1.93939	0.388246	0.312626	0.299128	0.21981	0.6211	0.296893	0.433839	0.08	2.63922	1.76628	1.42226	1.63922	0.766284	0.422258	0.188565	0.33063	0.480806	0.700872
215	0.326625	2.04141	0.391259	0.318088	0.290653	0.223156	0.6239	0.298445	0.429646	0.08	2.65887	1.7533	1.42541	1.65887	0.753296	0.425406	0.186784	0.334476	0.478741	0.709347
216	0.342949	2.14343	0.394703	0.323081	0.282216	0.226296	0.6259	0.299569	0.426667	0.08	2.67308	1.74419	1.42769	1.67308	0.744186	0.427692	0.185517	0.33723	0.477253	0.717784
217	0.359272	2.24545	0.397198	0.327984	0.274819	0.229249	0.6285	0.301034	0.422833	0.08	2.69179	1.7326	1.43069	1.69179	0.732601	0.430685	0.183875	0.340804	0.475321	0.725181
218	0.375595	2.34747	0.399108	0.332736	0.268156	0.23203	0.6314	0.302661	0.418629	0.08	2.71297	1.72007	1.43402	1.71297	0.720072	0.434022	0.182053	0.34476	0.473187	0.731844
219	0.391918	2.44949	0.403016	0.336666	0.260318	0.234654	0.632	0.303006	0.417755	0.08	2.71739	1.71749	1.43473	1.71739	0.717489	0.434733	0.181677	0.345588	0.472735	0.739682
220	0.408242	2.55151	0.407255	0.340207	0.252538	0.237122	0.632	0.303006	0.417755	0.08	2.71739	1.71749	1.43473	1.71739	0.717489	0.434733	0.181677	0.345588	0.472735	0.747462
221	0.424565	2.65353	0.411248	0.343543	0.24521	0.239447	0.632	0.303006	0.417755	0.08	2.71739	1.71749	1.43473	1.71739	0.717489	0.434733	0.181677	0.345588	0.472735	0.75479
222	0.440888	2.75555	0.415015	0.34669	0.238294	0.241641	0.632	0.303006	0.417755	0.08	2.71739	1.71749	1.43473	1.71739	0.717489	0.434733	0.181677	0.345588	0.472735	0.761706
223	0.457211	2.85757	0.418576	0.349665	0.231759	0.243714	0.632	0.303006	0.417755	0.08	2.71739	1.71749	1.43473	1.71739	0.717489	0.434733	0.181677	0.345588	0.472735	0.768241
224	0.473535	2.95959	0.421947	0.352481	0.225572	0.245677	0.632	0.303006	0.417755	0.08	2.71739	1.71749	1.43473	1.71739	0.717489	0.434733	0.181677	0.345588	0.472735	0.774428
225	0.489858	3.06161	0.425143	0.35515	0.219707	0.247538	0.632	0.303006	0.417755	0.08	2.71739	1.71749	1.43473	1.71739	0.717489	0.434733	0.181677	0.345588	0.472735	0.780293
226	0.506181	3.16363	0.428177	0.357685	0.214139	0.249304	0.632	0.303006	0.417755	0.08	2.71739	1.71749	1.43473	1.71739	0.717489	0.434733	0.181677	0.345588	0.472735	0.785861
227	0.522504	3.26565	0.43106	0.360094	0.208846	0.250983	0.632	0.303006	0.417755	0.08	2.71739	1.71749	1.43473	1.71739	0.717489	0.434733	0.181677	0.345588	0.472735	0.791154
228	0.538828	3.36767	0.433805	0.362386	0.203809	0.252581	0.632	0.303006	0.417755	0.08	2.71739	1.71749	1.43473	1.71739	0.717489	0.434733	0.181677	0.345588	0.472735	0.796191
229	0.555151	3.46969	0.43642	0.364571	0.199009	0.254104	0.632	0.303006	0.417755	0.08	2.71739	1.71749	1.43473	1.71739	0.717489	0.434733	0.181677	0.345588	0.472735	0.800991
230	0.571474	3.57171	0.438915	0.366655	0.19443	0.255556	0.632	0.303006	0.417755	0.08	2.71739	1.71749	1.43473	1.71739	0.717489	0.434733	0.181677	0.345588	0.472735	0.80557
231	0.587798	3.67373	0.441298	0.368646	0.190056	0.256944	0.632	0.303006	0.417755	0.08	2.71739	1.71749	1.43473	1.71739	0.717489	0.434733	0.181677	0.345588	0.472735	0.809944
232	0.604121	3.77576	0.443576	0.370549	0.185876	0.25827	0.632	0.303006	0.417755	0.08	2.71739	1.71749	1.43473	1.71739	0.717489	0.434733	0.181677	0.345588	0.472735	0.814124
233	0.620444	3.87778	0.445756	0.37237	0.181875	0.259539	0.632	0.303006	0.417755	0.08	2.71739	1.71749	1.43473	1.71739	0.717489	0.434733	0.181677	0.345588	0.472735	0.818125
234	0.636767	3.9798	0.447844	0.374114	0.178043	0.260755	0.632	0.303006	0.417755	0.08	2.71739	1.71749	1.43473	1.71739	0.717489	0.434733	0.181677	0.345588	0.472735	0.821957
235	0.653091	4.08182	0.449845	0.375786	0.174369	0.26192	0.632	0.303006	0.417755	0.08	2.71739	1.71749	1.43473	1.71739	0.717489	0.434733	0.181677	0.345588	0.472735	0.825631
236	0.669414	4.18384	0.451766	0.377391	0.170843	0.263039	0.632	0.303006	0.417755	0.08	2.71739	1.71749	1.43473	1.71739	0.717489	0.434733	0.181677	0.345588	0.472735	0.829157
237	0.685737	4.28586	0.453611	0.378932	0.167457	0.264113	0.632	0.303006	0.417755	0.08	2.71739	1.71749	1.43473	1.71739	0.717489	0.434733	0.181677	0.345588	0.472735	0.832543
238	0.70206	4.38788	0.455384	0.380413	0.164203	0.265145	0.632	0.303006	0.417755	0.08	2.71739	1.71749	1.43473	1.71739	0.717489	0.434733	0.181677	0.345588	0.472735	0.835797
239	0.718384	4.4899	0.457089	0.381837	0.161073	0.266138	0.632	0.303006	0.417755	0.08	2.71739	1.71749	1.43473	1.71739	0.717489	0.434733	0.181677	0.345588	0.472735	0.838927
240	0.734707	4.59192	0.458731	0.383209	0.15806	0.267094	0.632	0.303006	0.417755	0.08	2.71739	1.71749	1.43473	1.71739	0.717489	0.434733	0.181677	0.345588	0.472735	0.84194
241	0.75103	4.69394	0.460312	0.38453	0.155158	0.268015	0.632	0.303006	0.417755	0.08	2.71739	1.71749	1.43473	1.71739	0.717489	0.434733	0.181677	0.345588	0.472735	0.844842
242	0.767353	4.79596	0.461817	0.385813	0.152371	0.268891	0.6319	0.303054	0.417755	0.08	2.71665	1.71749	1.43483	1.71665	0.717489	0.434832	0.181739	0.345588	0.472673	0.847629
243	0.783677	4.89798	0.463307	0.387031	0.149662	0.269758	0.632	0.303006	0.417755	0.08	2.71739	1.71749	1.43473	1.71739	0.717489	0.434733	0.181677	0.345588	0.472735	0.850338
244	0.8	5	0.464726	0.388217	0.147057	0.270585	0.632	0.303006	0.417755	0.08	2.71739	1.71749	1.43473	1.71739	0.717489	0.434733	0.181677	0.345588	0.472735	0.852943
245	0.0309061	0.10302	0.122445	0.0851888	0.792367	0.0372559	0.5436	0.396615	0.695733	0.15	2.19106	3.28659	1.65732	1.19106	2.28659	0.657317	0.321298	0.191232	0.48747	0.207633
246	0.0615122	0.205041	0.170591	0.107651	0.721758	0.06294	0.5747	0.413607	0.631048	0.15	2.35128	2.71038	1.70534	1.35128	1.71038	0.705341	0.291973	0.24267	0.465357	0.278242
247	0.0921184	0.307061	0.223976	0.141284	0.63474	0.0828147	0.5751	0.413841	0.630252	0.15	2.35349	2.70455	1.70602	1.35349	1.70455	0.706022	0.291606	0.243335	0.465059	0.36526
248	0.122724	0.409082	0.266099	0.167855	0.566046	0.0983895	0.5751	0.413841	0.630252	0.15	2.35349	2.70455	1.70602	1.35349	1.70455	0.706022	0.291606	0.243335	0.465059	0.433954
249	0.153331	0.511102	0.289288	0.190735	0.519977	0.111008	0.5823	0.417998	0.61627	0.15	2.39406	2.606	1.71821	1.39406	1.606	0.718206	0.285048	0.255161	0.459791	0.480023
250	0.183937	0.613122	0.303582	0.210945	0.485472	0.121651	0.5913	0.423305	0.599281	0.15	2.44678	2.49551	1.73402	1.44678	1.49551	0.734018	0.276963	0.269896	0.453141	0.514528
251	0.214543	0.715143	0.315005	0.228685	0.45631	0.130792	0.5992	0.428071	0.584795	0.15	2.49501	2.40845	1.74847	1.49501	1.40845	0.748468	0.269967	0.282794	0.447239	0.54369
252	0.245149	0.817163	0.324911	0.244347	0.430742	0.138751	0.6058	0.432156	0.572956	0.15	2.53678	2.34168	1.76105	1.53678	1.34168	0.761047	0.264193	0.293574	0.442233	0.569258
253	0.275755	0.919184	0.333917	0.258226	0.407857	0.145759	0.6112	0.435537	0.563486	0.15	2.57202	2.29088	1.77159	1.57202	1.29088	0.771594	0.259515	0.30236	0.438125	0.592143
254	0.306361	1.0212	0.341968	0.270656	0.387376	0.151986	0.6158	0.438454	0.555556	0.15	2.60281	2.25	1.7808	1.60281	1.25	0.780798	0.255563	0.309831	0.434606	0.612624
255	0.336967	1.12322	0.348627	0.282023	0.369351	0.157563	0.6202	0.441309	0.548045	0.15	2.63296	2.21261	1.7899	1.63296	1.21261	0.789899	0.25181	0.317005	0.431185	0.630649
256	0.367573	1.22524	0.353727	0.292591	0.353682	0.162592	0.6248	0.444302	0.540346	0.15	2.66525	2.17555	1.79954	1.66525	1.17555	0.799539	0.247915	0.324463	0.427622	0.646318
257	0.39818	1.32727	0.358992	0.302099	0.33891	0.167154	0.6284	0.44669	0.534378	0.15	2.69107	2.14767	1.80731	1.69107	1.14767	0.807305	0.244886	0.330317	0.424797	0.66109
258	0.428786	1.42929	0.364089	0.310736	0.325175	0.171313	0.6314	0.448685	0.529474	0.15	2.71297	2.12528	1.81385	1.71297	1.12528	0.813847	0.242376	0.335177	0.422447	0.674825
259	0.459392	1.53131	0.367992	0.318942	0.313065	0.175124	0.6347	0.450922	0.524109	0.15	2.73748	2.10132	1.82123	1.73748	1.10132	0.821234	0.239628	0.340545	0.419827	0.686935
260	0.489998	1.63333	0.372091	0.326378	0.301531	0.178629	0.6373	0.452691	0.519931	0.15	2.7571	2.08303	1.82712	1.7571	1.08303	0.827122	0.237473	0.344765	0.417762	0.698469
261	0.520604	1.73535	0.37534	0.333464	0.291197	0.181866	0.6401	0.454616	0.515464	0.15	2.77855	2.06383	1.83357	1.77855	1.06383	0.833572	0.235162	0.349313	0.415525	0.708803
262	0.55121	1.83737	0.377966	0.340204	0.28183	0.184864	0.643	0.45661	0.510899	0.15	2.80112	2.04457	1.8403	1.80112	1.04457	0.840298	0.232779	0.354001	0.413219	0.71817
263	0.581816	1.93939	0.380972	0.346317	0.272711	0.187651	0.6452	0.458153	0.507442	0.15	2.81849	2.03022	1.84554	1.81849	1.03022	0.845538	0.230979	0.35758	0.411441	0.727289
264	0.612422	2.04141	0.383459	0.35216	0.264382	0.190248	0.6475	0.459768	0.503863	0.15	2.83688	2.01557	1.85106	1.83688	1.01557	0.851058	0.229103	0.361311	0.409585	0.735618
265	0.643029	2.14343	0.386905	0.357213	0.255882	0.192676	0.6487	0.460614	0.502008	0.15	2.84657	2.00806	1.85396	1.84657	1.00806	0.853958	0.228127	0.363255	0.408617	0.744118
266	0.673635	2.24545	0.388351	0.362669	0.248981	0.194949	0.6513	0.46246	0.498008	0.15	2.86779	1.99206	1.86033	1.86779	0.992063	0.860326	0.226019	0.367472	0.406509	0.751019
267	0.704241	2.34747	0.390937	0.367324	0.241739	0.197084	0.6527	0.463459	0.495868	0.15	2.87936	1.98361	1.86379	1.87936	0.983607	0.863792	0.224887	0.369743	0.40537	0.758261
268	0.734847	2.44949	0.39314	0.371814	0.235047	0.199092	0.6542	0.464537	0.493583	0.15	2.89184	1.97466	1.86754	1.89184	0.974659	0.867542	0.223677	0.372176	0.404147	0.764953
269	0.765453	2.55151	0.394987	0.37616	0.228853	0.200986	0.6558	0.465691	0.491159	0.15	2.90529	1.96525	1.87158	1.90529	0.965251	0.871575	0.222389	0.374772	0.402839	0.771147
270	0.796059	2.65353	0.396506	0.380381	0.223114	0.202773	0.6575	0.46692	0.488599	0.15	2.91971	1.95541	1.87589	1.91971	0.955414	0.875892	0.221025	0.377526	0.401449	0.776886
271	0.826665	2.75555	0.397963	0.384376	0.217661	0.204464	0.6591	0.468063	0.486224	0.15	2.93341	1.94637	1.87992	1.93341	0.946372	0.87992	0.219744	0.380095	0.400161	0.782339
272	0.857271	2.85757	0.400591	0.387624	0.211785	0.206067	0.6595	0.468385	0.485594	0.15	2.93686	1.94399	1.88106	1.93686	0.94399	0.881061	0.219424	0.380778	0.399798	0.788215
273	0.887878	2.95959	0.403047	0.390661	0.206291	0.207583	0.66	0.468636	0.484966	0.15	2.94118	1.94162	1.88195	1.94118	0.94162	0.88195	0.219024	0.381461	0.399515	0.793709
274	0.918484	3.06161	0.405837	0.393365	0.200798	0.20902	0.66	0.468636	0.484966	0.15	2.94118	1.94162	1.88195	1.94118	0.94162	0.88195	0.219024	0.381461	0.399515	0.799202
275	0.94909	3.16363	0.408482	0.395929	0.195589	0.210382	0.66	0.468636	0.484966	0.15	2.94118	1.94162	1.88195	1.94118	0.94162	0.88195	0.219024	0.381461	0.399515	0.804411
276	0.979696	3.26565	0.410994	0.398363	0.190643	0.211676	0.66	0.468636	0.484966	0.15	2.94118	1.94162	1.88195	1.94118	0.94162	0.88195	0.219024	0.381461	0.399515	0.809357
277	1.0103	3.36767	0.413381	0.400677	0.185942	0.212905	0.66	0.468636	0.484966	0.15	2.94118	1.94162	1.88195	1.94118	0.94162	0.88195	0.219024	0.381461	0.399515	0.814058
278	1.04091	3.46969	0.415653	0.40288	0.181467	0.214076	0.66	0.468636	0.484966	0.15	2.94118	1.94162	1.88195	1.94118	0.94162	0.88195	0.219024	0.381461	0.399515	0.818533
279	1.07151	3.57171	0.417819	0.404979	0.177202	0.215191	0.66	0.468636	0.484966	0.15	2.94118	1.94162	1.88195	1.94118	0.94162	0.88195	0.219024	0.381461	0.399515	0.822798
280	1.10212	3.67373	0.419885	0.406982	0.173133	0.216255	0.66	0.468636	0.484966	0.15	2.94118	1.94162	1.88195	1.94118	0.94162	0.88195	0.219024	0.381461	0.399515	0.826867
281	1.13273	3.77576	0.421859	0.408894	0.169247	0.217272	0.66	0.468636	0.484966	0.15	2.94118	1.94162	1.88195	1.94118	0.94162	0.88195	0.219024	0.381461	0.399515	0.830753
282	1.16333	3.87778	0.423746	0.410723	0.165531	0.218243	0.66	0.468636	0.484966	0.15	2.94118	1.94162	1.88195	1.94118	0.94162	0.88195	0.219024	0.381461	0.399515	0.834469
283	1.19394	3.9798	0.425551	0.412474	0.161975	0.219173	0.66	0.468636	0.484966	0.15	2.94118	1.94162	1.88195	1.94118	0.94162	0.88195	0.219024	0.381461	0.399515	0.838025
284	1.22454	4.08182	0.427281	0.41415	0.158569	0.220064	0.66	0.468636	0.484966	0.15	2.94118	1.94162	1.88195	1.94118	0.94162	0.88195	0.219024	0.381461	0.399515	0.841431
285	1.25515	4.18384	0.42894	0.415758	0.155303	0.220919	0.66	0.468636	0.484966	0.15	2.94118	1.94162	1.88195	1.94118	0.94162	0.88195	0.219024	0.381461	0.399515	0.844697
286	1.28576	4.28586	0.430662	0.417125	0.152213	0.221738	0.6601	0.468414	0.485123	0.15	2.94204	1.94221	1.88116	1.94204	0.942211	0.881163	0.218944	0.38129	0.399765	0.847787
287	1.31636	4.38788	0.43206	0.418782	0.149158	0.222526	0.66	0.468636	0.484966	0.15	2.94118	1.94162	1.88195	1.94118	0.94162	0.88195	0.219024	0.381461	0.399515	0.850842
288	1.34697	4.4899	0.433662	0.420031	0.146308	0.223282	0.6601	0.468414	0.485123	0.15	2.94204	1.94221	1.88116	1.94204	0.942211	0.881163	0.218944	0.38129	0.399765	0.853692
289	1.37758	4.59192	0.435076	0.4214	0.143524	0.224011	0.6601	0.468414	0.485123	0.15	2.94204	1.94221	1.88116	1.94204	0.942211	0.881163	0.218944	0.38129	0.399765	0.856476
290	1.40818	4.69394	0.436437	0.422719	0.140844	0.224712	0.6601	0.468414	0.485123	0.15	2.94204	1.94221	1.88116	1.94204	0.942211	0.881163	0.218944	0.38129	0.399765	0.859156
291	1.43879	4.79596	0.437749	0.423989	0.138262	0.225387	0.6601	0.468414	0.485123	0.15	2.94204	1.94221	1.88116	1.94204	0.942211	0.881163	0.218944	0.38129	0.399765	0.861738
292	1.46939	4.89798	0.438878	0.42539	0.135732	0.226037	0.66	0.468636	0.484966	0.15	2.94118	1.94162	1.88195	1.94118	0.94162	0.88195	0.219024	0.381461	0.399515	0.864268
293	1.5	5	0.440233	0.426395	0.133372	0.226666	0.6601	0.468414	0.485123	0.15	2.94204	1.94221	1.88116	1.94204	0.942211	0.881163	0.218944	0.38129	0.399765	0.866628
294	0.0206041	0.10302	0.120557	0.0805322	0.798911	0.0400245	0.5137	0.291415	0.668003	0.1	2.05634	3.01207	1.41126	1.05634	2.01207	0.411264	0.28929	0.175222	0.535488	0.201089
295	0.0410082	0.205041	0.166313	0.0984102	0.735276	0.0679031	0.5496	0.307496	0.591716	0.1	2.22025	2.44928	1.44404	1.22025	1.44928	0.444036	0.259953	0.227887	0.51216	0.264724
296	0.0614122	0.307061	0.219556	0.129827	0.650617	0.0898712	0.5501	0.307762	0.590667	0.1	2.22272	2.443	1.44459	1.22272	1.443	0.44459	0.259558	0.228657	0.511785	0.349383
297	0.0818163	0.409082	0.261859	0.15499	0.583151	0.107279	0.5503	0.307832	0.590319	0.1	2.2237	2.44092	1.44474	1.2237	1.44092	0.444736	0.2594	0.228913	0.511686	0.416849
298	0.10222	0.511102	0.28807	0.176219	0.535712	0.121459	0.5564	0.310748	0.578369	0.1	2.25428	2.37174	1.45085	1.25428	1.37174	0.450847	0.254613	0.237795	0.507592	0.464288
299	0.122624	0.613122	0.303289	0.194993	0.501719	0.133474	0.5661	0.315492	0.55991	0.1	2.30468	2.27226	1.4609	1.30468	1.27226	0.460903	0.247107	0.251881	0.501012	0.498281
300	0.143029	0.715143	0.316769	0.211351	0.47188	0.14386	0.5737	0.319331	0.545852	0.1	2.34577	2.20192	1.46914	1.34577	1.20192	0.469142	0.241315	0.262925	0.495759	0.52812
301	0.163433	0.817163	0.326566	0.226067	0.447367	0.152953	0.5816	0.323418	0.531632	0.1	2.39006	2.13507	1.47802	1.39006	1.13507	0.478018	0.235376	0.274389	0.490236	0.552633
302	0.183837	0.919184	0.336193	0.239081	0.424726	0.161001	0.5876	0.326583	0.521105	0.1	2.42483	2.08814	1.48496	1.42483	1.08814	0.484963	0.230918	0.283075	0.486007	0.575274
303	0.204241	1.0212	0.343197	0.251053	0.405749	0.168186	0.5941	0.330079	0.509944	0.1	2.46366	2.04058	1.49271	1.46366	1.04058	0.492714	0.22614	0.292478	0.481382	0.594251
304	0.224645	1.12322	0.350714	0.261717	0.387568	0.174653	0.5988	0.332665	0.502008	0.1	2.49252	2.00806	1.4985	1.49252	1.00806	0.498498	0.222718	0.299289	0.477992	0.612432
305	0.245049	1.22524	0.357474	0.271435	0.371091	0.180507	0.603	0.334992	0.49505	0.1	2.51889	1.98039	1.50374	1.51889	0.980392	0.503741	0.219683	0.305351	0.474966	0.628909
306	0.265453	1.32727	0.362497	0.280586	0.356917	0.185842	0.6077	0.337667	0.487329	0.1	2.54907	1.95057	1.50981	1.54907	0.95057	0.509814	0.216311	0.312177	0.471512	0.643083
307	0.285857	1.42929	0.368304	0.288754	0.342942	0.190722	0.6109	0.339499	0.48216	0.1	2.57003	1.9311	1.514	1.57003	0.931099	0.514002	0.21403	0.316809	0.469161	0.657058
308	0.306261	1.53131	0.372031	0.296673	0.331296	0.19521	0.6152	0.342003	0.475285	0.1	2.59875	1.9058	1.51976	1.59875	0.905797	0.519763	0.210984	0.323046	0.465971	0.668704
309	0.326665	1.63333	0.376872	0.303699	0.319429	0.199353	0.6179	0.343583	0.471032	0.1	2.61712	1.89047	1.52342	1.61712	0.890472	0.523422	0.209082	0.32695	0.463968	0.680571
310	0.347069	1.73535	0.379419	0.310731	0.30985	0.203191	0.6221	0.346086	0.464468	0.1	2.6462	1.8673	1.52925	1.6462	0.867303	0.529253	0.20614	0.333044	0.460816	0.69015
311	0.367473	1.83737	0.383326	0.316913	0.299761	0.206759	0.6246	0.347582	0.460617	0.1	2.66383	1.85397	1.53276	1.66383	0.853971	0.532761	0.204398	0.33666	0.458942	0.700239
312	0.387878	1.93939	0.387072	0.322668	0.29026	0.210084	0.6268	0.348915	0.457247	0.1	2.67953	1.84246	1.5359	1.67953	0.84246	0.535898	0.202871	0.339849	0.45728	0.70974
313	0.408282	2.04141	0.389096	0.328496	0.282408	0.213194	0.6302	0.351	0.45208	0.1	2.70416	1.82508	1.54083	1.70416	0.825083	0.540831	0.200522	0.344785	0.454693	0.717592
314	0.428686	2.14343	0.391945	0.333708	0.274347	0.216106	0.6325	0.352411	0.448632	0.1	2.72109	1.81367	1.54419	1.72109	0.81367	0.544189	0.198939	0.34811	0.45295	0.725653
315	0.44909	2.24545	0.394338	0.33872	0.266942	0.218843	0.6349	0.353914	0.445038	0.1	2.73898	1.80192	1.54778	1.73898	0.801925	0.547782	0.197295	0.351603	0.451102	0.733058
316	0.469494	2.34747	0.396866	0.343366	0.259767	0.221417	0.6369	0.355158	0.442087	0.1	2.75406	1.79239	1.55077	1.75406	0.792393	0.550767	0.195929	0.354493	0.449579	0.740233
317	0.489898	2.44949	0.399413	0.347722	0.252864	0.223847	0.6386	0.356248	0.43956	0.1	2.76702	1.78431	1.55339	1.76702	0.784314	0.553393	0.194771	0.356981	0.448248	0.747136
318	0.510302	2.55151	0.402124	0.351742	0.246134	0.22614	0.6399	0.357087	0.437637	0.1	2.77701	1.77821	1.55542	1.77701	0.77821	0.555421	0.193888	0.358886	0.447226	0.753866
319	0.530706	2.65353	0.405966	0.355103	0.238932	0.2283	0.6399	0.357087	0.437637	0.1	2.77701	1.77821	1.55542	1.77701	0.77821	0.555421	0.193888	0.358886	0.447226	0.761068
320	0.55111	2.75555	0.409589	0.358272	0.232139	0.230338	0.6399	0.357087	0.437637	0.1	2.77701	1.77821	1.55542	1.77701	0.77821	0.555421	0.193888	0.358886	0.447226	0.767861
321	0.571514	2.85757	0.413012	0.361266	0.225722	0.232263	0.6399	0.357087	0.437637	0.1	2.77701	1.77821	1.55542	1.77701	0.77821	0.555421	0.193888	0.358886	0.447226	0.774278
322	0.591918	2.95959	0.416251	0.364099	0.21965	0.234084	0.6399	0.357087	0.437637	0.1	2.77701	1.77821	1.55542	1.77701	0.77821	0.555421	0.193888	0.358886	0.447226	0.78035
323	0.612322	3.06161	0.41932	0.366784	0.213897	0.23581	0.6399	0.357087	0.437637	0.1	2.77701	1.77821	1.55542	1.77701	0.77821	0.555421	0.193888	0.358886	0.447226	0.786103
324	0.632727	3.16363	0.422232	0.369331	0.208437	0.237448	0.6399	0.357087	0.437637	0.1	2.77701	1.77821	1.55542	1.77701	0.77821	0.555421	0.193888	0.358886	0.447226	0.791563
325	0.653131	3.26565	0.425	0.371752	0.203248	0.239004	0.6399	0.357087	0.437637	0.1	2.77701	1.77821	1.55542	1.77701	0.77821	0.555421	0.193888	0.358886	0.447226	0.796752
326	0.673535	3.36767	0.427633	0.374055	0.198312	0.240485	0.6399	0.357087	0.437637	0.1	2.77701	1.77821	1.55542	1.77701	0.77821	0.555421	0.193888	0.358886	0.447226	0.801688
327	0.693939	3.46969	0.430141	0.376249	0.19361	0.241895	0.6399	0.357087	0.437637	0.1	2.77701	1.77821	1.55542	1.77701	0.77821	0.555421	0.193888	0.358886	0.447226	0.80639
328	0.714343	3.57171	0.432527	0.378303	0.189169	0.243237	0.64	0.357031	0.437637	0.1	2.77778	1.77821	1.55529	1.77778	0.77821	0.555286	0.19382	0.358886	0.447294	0.810831
329	0.734747	3.67373	0.434816	0.380339	0.184845	0.244525	0.6399	0.357087	0.437637	0.1	2.77701	1.77821	1.55542	1.77701	0.77821	0.555421	0.193888	0.358886	0.447226	0.815155
330	0.755151	3.77576	0.436999	0.382248	0.180753	0.245752	0.6399	0.357087	0.437637	0.1	2.77701	1.77821	1.55542	1.77701	0.77821	0.555421	0.193888	0.358886	0.447226	0.819247
331	0.775555	3.87778	0.439087	0.384074	0.176839	0.246926	0.6399	0.357087	0.437637	0.1	2.77701	1.77821	1.55542	1.77701	0.77821	0.555421	0.193888	0.358886	0.447226	0.823161
332	0.795959	3.9798	0.441087	0.385823	0.17309	0.248051	0.6399	0.357087	0.437637	0.1	2.77701	1.77821	1.55542	1.77701	0.77821	0.555421	0.193888	0.358886	0.447226	0.82691
333	0.816363	4.08182	0.443003	0.3875	0.169497	0.249129	0.6399	0.357087	0.437637	0.1	2.77701	1.77821	1.55542	1.77701	0.77821	0.555421	0.193888	0.358886	0.447226	0.830503
334	0.836767	4.18384	0.444842	0.389108	0.16605	0.250163	0.6399	0.357087	0.437637	0.1	2.77701	1.77821	1.55542	1.77701	0.77821	0.555421	0.193888	0.358886	0.447226	0.83395
335	0.857171	4.28586	0.446607	0.390652	0.162741	0.251155	0.6399	0.357087	0.437637	0.1	2.77701	1.77821	1.55542	1.77701	0.77821	0.555421	0.193888	0.358886	0.447226	0.837259
336	0.877576	4.38788	0.448303	0.392136	0.159561	0.252109	0.6399	0.357087	0.437637	0.1	2.77701	1.77821	1.55542	1.77701	0.77821	0.555421	0.193888	0.358886	0.447226	0.840439
337	0.89798	4.4899	0.449935	0.393563	0.156503	0.253027	0.6399	0.357087	0.437637	0.1	2.77701	1.77821	1.55542	1.77701	0.77821	0.555421	0.193888	0.358886	0.447226	0.843497
338	0.918384	4.59192	0.451504	0.394936	0.15356	0.25391	0.6399	0.357087	0.437637	0.1	2.77701	1.77821	1.55542	1.77701	0.77821	0.555421	0.193888	0.358886	0.447226	0.84644
339	0.938788	4.69394	0.453016	0.396259	0.150725	0.25476	0.6399	0.357087	0.437637	0.1	2.77701	1.77821	1.55542	1.77701	0.77821	0.555421	0.193888	0.358886	0.447226	0.849275
340	0.959192	4.79596	0.454474	0.397533	0.147993	0.255579	0.6399	0.357087	0.437637	0.1	2.77701	1.77821	1.55542	1.77701	0.77821	0.555421	0.193888	0.358886	0.447226	0.852007
341	0.979596	4.89798	0.455879	0.398762	0.145359	0.256369	0.6399	0.357087	0.437637	0.1	2.77701	1.77821	1.55542	1.77701	0.77821	0.555421	0.193888	0.358886	0.447226	0.854641
342	1	5	0.457235	0.399949	0.142816	0.257132	0.6399	0.357087	0.437637	0.1	2.77701	1.77821	1.55542	1.77701	0.77821	0.555421	0.193888	0.358886	0.447226	0.857184
343	0.0515102	0.10302	0.124569	0.092575	0.782856	0.0319939	0.6033	0.5576	0.743163	0.25	2.5208	3.89352	2.2604	1.5208	2.89352	1.2604	0.364526	0.214125	0.421349	0.217144
344	0.10252	0.205041	0.178551	0.125	0.696449	0.0535502	0.625	0.57136	0.700084	0.25	2.66667	3.33427	2.33296	1.66667	2.33427	1.33296	0.339036	0.2572	0.403764	0.303551
345	0.153531	0.307061	0.232165	0.162576	0.605258	0.0696756	0.6251	0.571429	0.699888	0.25	2.66738	3.33209	2.33333	1.66738	2.33209	1.33333	0.338921	0.257402	0.403677	0.394742
346	0.204541	0.409082	0.271156	0.191884	0.536961	0.0820652	0.6264	0.572318	0.69735	0.25	2.67666	3.30415	2.33819	1.67666	2.30415	1.33819	0.337422	0.260023	0.402556	0.463039
347	0.255551	0.511102	0.289336	0.217908	0.492756	0.0920255	0.6346	0.577687	0.681942	0.25	2.73673	3.14408	2.36791	1.73673	2.14408	1.36791	0.32804	0.276139	0.39582	0.507244
348	0.306561	0.613122	0.303275	0.240255	0.45647	0.100334	0.6415	0.582385	0.669165	0.25	2.7894	3.02265	2.39455	1.7894	2.02265	1.39455	0.320239	0.289783	0.389977	0.54353
349	0.357571	0.715143	0.312641	0.260147	0.427212	0.107388	0.6485	0.587201	0.656513	0.25	2.84495	2.91131	2.42249	1.84495	1.91131	1.42249	0.312411	0.303553	0.384037	0.572788
350	0.408582	0.817163	0.322052	0.277204	0.400743	0.113469	0.6535	0.590666	0.647668	0.25	2.886	2.83824	2.44299	1.886	1.83824	1.44299	0.30687	0.313336	0.379793	0.599257
351	0.459592	0.919184	0.33072	0.292114	0.377166	0.118774	0.6574	0.593398	0.640861	0.25	2.91886	2.78444	2.45941	1.91886	1.78444	1.45941	0.302578	0.320958	0.376464	0.622834
352	0.510602	1.0212	0.338363	0.305361	0.356276	0.123448	0.6607	0.595732	0.635163	0.25	2.94724	2.74095	2.47361	1.94724	1.74095	1.47361	0.298966	0.327401	0.373633	0.643724
353	0.561612	1.12322	0.342849	0.318043	0.339108	0.1276	0.665	0.598797	0.627825	0.25	2.98507	2.68691	2.4925	1.98507	1.68691	1.4925	0.294287	0.335783	0.369931	0.660892
354	0.612622	1.22524	0.348876	0.328787	0.322337	0.131318	0.6675	0.600599	0.623597	0.25	3.00752	2.65673	2.50375	2.00752	1.65673	1.50375	0.29158	0.340657	0.367763	0.677663
355	0.663633	1.32727	0.353994	0.338639	0.307367	0.134667	0.6699	0.602329	0.619579	0.25	3.02939	2.62866	2.51464	2.02939	1.62866	1.51464	0.288991	0.34532	0.365689	0.692633
356	0.714643	1.42929	0.358376	0.347718	0.293906	0.137701	0.6722	0.603987	0.615764	0.25	3.05064	2.60256	2.52517	2.05064	1.60256	1.52517	0.286519	0.349776	0.363705	0.706094
357	0.765653	1.53131	0.361043	0.356629	0.282328	0.140464	0.6751	0.606132	0.610948	0.25	3.07787	2.57035	2.53892	2.07787	1.57035	1.53892	0.283413	0.355439	0.361148	0.717672
358	0.816663	1.63333	0.364616	0.364342	0.271042	0.142992	0.677	0.607533	0.607829	0.25	3.09598	2.54991	2.54799	2.09598	1.54991	1.54799	0.281386	0.359131	0.359482	0.728958
359	0.867673	1.73535	0.36835	0.368305	0.263344	0.145324	0.682	0.605425	0.605473	0.25	3.14465	2.53468	2.53437	2.14465	1.53468	1.53437	0.276078	0.361932	0.36199	0.736656
360	0.918684	1.83737	0.371662	0.371614	0.256724	0.147499	0.6873	0.603085	0.603136	0.25	3.19795	2.51976	2.51943	2.19795	1.51976	1.51943	0.270494	0.364722	0.364784	0.743276
361	0.969694	1.93939	0.374739	0.374677	0.250583	0.149535	0.6923	0.600896	0.600962	0.25	3.24992	2.50602	2.50561	2.24992	1.50602	1.50561	0.265265	0.367328	0.367407	0.749417
362	1.0207	2.04141	0.377487	0.377588	0.244924	0.151447	0.6971	0.59891	0.598802	0.25	3.30142	2.49254	2.4932	2.30142	1.49254	1.4932	0.260281	0.369924	0.369795	0.755076
363	1.07171	2.14343	0.380212	0.38019	0.239598	0.153247	0.7016	0.596921	0.596944	0.25	3.35121	2.48104	2.48091	2.35121	1.48104	1.48091	0.25564	0.372167	0.372194	0.760402
364	1.12272	2.24545	0.382672	0.38278	0.234548	0.154945	0.7058	0.595211	0.595096	0.25	3.39905	2.46972	2.47042	2.39905	1.46972	1.47042	0.251334	0.374402	0.374263	0.765452
365	1.17373	2.34747	0.385161	0.385033	0.229806	0.156552	0.7098	0.593407	0.593542	0.25	3.4459	2.46028	2.45946	2.4459	1.46028	1.45946	0.247258	0.376289	0.376454	0.770194
366	1.22474	2.44949	0.388896	0.387811	0.223293	0.15807	0.711	0.592405	0.593542	0.25	3.46021	2.46028	2.45342	2.46021	1.46028	1.45342	0.246039	0.376289	0.377672	0.776707
367	1.27576	2.55151	0.393359	0.389968	0.216673	0.159495	0.7115	0.591005	0.59453	0.25	3.4662	2.46628	2.44502	2.4662	1.46628	1.44502	0.245532	0.375089	0.379379	0.783327
368	1.32677	2.65353	0.397637	0.391906	0.210458	0.160835	0.712	0.589607	0.595522	0.25	3.47222	2.47232	2.43669	2.47222	1.47232	1.43669	0.245025	0.373887	0.381088	0.789542
369	1.37778	2.75555	0.401182	0.394419	0.204399	0.162098	0.7122	0.58902	0.595948	0.25	3.47464	2.47493	2.43321	2.47464	1.47493	1.43321	0.244823	0.373371	0.381806	0.795601
370	1.42879	2.85757	0.404702	0.396539	0.198759	0.163291	0.7125	0.588211	0.596516	0.25	3.47826	2.47842	2.42843	2.47826	1.47842	1.42843	0.244519	0.372683	0.382798	0.801241
371	1.4798	2.95959	0.408072	0.398494	0.193434	0.164418	0.7128	0.587402	0.597086	0.25	3.48189	2.48192	2.42367	2.48189	1.48192	1.42367	0.244215	0.371994	0.38379	0.806566
372	1.53081	3.06161	0.411156	0.400511	0.188333	0.165485	0.713	0.586816	0.597514	0.25	3.48432	2.48456	2.42023	2.48432	1.48456	1.42023	0.244013	0.371477	0.38451	0.811667
373	1.58182	3.16363	0.41426	0.402174	0.183566	0.166497	0.7133	0.586009	0.598086	0.25	3.48797	2.4881	2.41551	2.48797	1.4881	1.41551	0.24371	0.370787	0.385503	0.816434
374	1.63283	3.26565	0.417246	0.403709	0.179045	0.167458	0.7136	0.585202	0.598659	0.25	3.49162	2.49165	2.41081	2.49162	1.49165	1.41081	0.243406	0.370097	0.386497	0.820955
375	1.68384	3.36767	0.419521	0.405911	0.174568	0.168371	0.7136	0.585202	0.598659	0.25	3.49162	2.49165	2.41081	2.49162	1.49165	1.41081	0.243406	0.370097	0.386497	0.825432
376	1.73485	3.46969	0.422747	0.406645	0.170608	0.169241	0.7141	0.583812	0.599664	0.25	3.49773	2.4979	2.40276	2.49773	1.4979	1.40276	0.242901	0.368887	0.388212	0.829392
377	1.78586	3.57171	0.42543	0.407848	0.166722	0.17007	0.7144	0.583007	0.60024	0.25	3.5014	2.5015	2.39812	2.5014	1.5015	1.39812	0.242598	0.368194	0.389208	0.833278
378	1.83687	3.67373	0.427409	0.409745	0.162846	0.170861	0.7144	0.583007	0.60024	0.25	3.5014	2.5015	2.39812	2.5014	1.5015	1.39812	0.242598	0.368194	0.389208	0.837154
379	1.88788	3.77576	0.42992	0.410765	0.159314	0.171617	0.7147	0.582202	0.600817	0.25	3.50508	2.50512	2.3935	2.50508	1.50512	1.3935	0.242295	0.367501	0.390204	0.840686
380	1.93889	3.87778	0.43173	0.412494	0.155776	0.172339	0.7147	0.582202	0.600817	0.25	3.50508	2.50512	2.3935	2.50508	1.50512	1.3935	0.242295	0.367501	0.390204	0.844224
381	1.9899	3.9798	0.434094	0.413354	0.152552	0.173031	0.715	0.581399	0.601395	0.25	3.50877	2.50875	2.38891	2.50877	1.50875	1.38891	0.241992	0.366807	0.3912	0.847448
382	2.04091	4.08182	0.435756	0.414936	0.149308	0.173693	0.715	0.581399	0.601395	0.25	3.50877	2.50875	2.38891	2.50877	1.50875	1.38891	0.241992	0.366807	0.3912	0.850692
383	2.09192	4.18384	0.438462	0.415081	0.146457	0.174328	0.7155	0.580014	0.60241	0.25	3.51494	2.51515	2.38103	2.51494	1.51515	1.38103	0.241488	0.365592	0.39292	0.853543
384	2.14293	4.28586	0.439996	0.416533	0.143471	0.174938	0.7155	0.580014	0.60241	0.25	3.51494	2.51515	2.38103	2.51494	1.51515	1.38103	0.241488	0.365592	0.39292	0.856529
385	2.19394	4.38788	0.442115	0.417132	0.140753	0.175524	0.7158	0.579212	0.602991	0.25	3.51865	2.51883	2.37649	2.51865	1.51883	1.37649	0.241186	0.364896	0.393918	0.859247
386	2.24495	4.4899	0.443534	0.41847	0.137996	0.176087	0.7158	0.579212	0.602991	0.25	3.51865	2.51883	2.37649	2.51865	1.51883	1.37649	0.241186	0.364896	0.393918	0.862004
387	2.29596	4.59192	0.445552	0.41896	0.135488	0.176629	0.7161	0.578411	0.603573	0.25	3.52237	2.52253	2.37198	2.52237	1.52253	1.37198	0.240884	0.3642	0.394917	0.864512
388	2.34697	4.69394	0.446868	0.420197	0.132935	0.17715	0.7161	0.578411	0.603573	0.25	3.52237	2.52253	2.37198	2.52237	1.52253	1.37198	0.240884	0.3642	0.394917	0.867065
389	2.39798	4.79596	0.448796	0.42059	0.130614	0.177653	0.7164	0.57761	0.604157	0.25	3.52609	2.52625	2.36748	2.52609	1.52625	1.36748	0.240581	0.363503	0.395916	0.869386
390	2.44899	4.89798	0.45002	0.421737	0.128243	0.178138	0.7164	0.57761	0.604157	0.25	3.52609	2.52625	2.36748	2.52609	1.52625	1.36748	0.240581	0.363503	0.395916	0.871757
391	2.5	5	0.451201	0.422844	0.125955	0.178605	0.7164	0.57761	0.604157	0.25	3.52609	2.52625	2.36748	2.52609	1.52625	1.36748	0.240581	0.363503	0.395916	0.874045
392	0.0412082	0.10302	0.123482	0.0889001	0.787618	0.0345822	0.5738	0.484141	0.719942	0.2	2.34632	3.57069	1.93851	1.34632	2.57069	0.938514	0.345136	0.204161	0.450704	0.212382
393	0.0820163	0.205041	0.174493	0.116328	0.709179	0.0581642	0.6	0.5	0.666667	0.2	2.5	3	2	1.5	2	1	0.317394	0.25193	0.430677	0.290821
394	0.122824	0.307061	0.228281	0.152187	0.619532	0.0760937	0.6	0.5	0.666667	0.2	2.5	3	2	1.5	2	1	0.317394	0.25193	0.430677	0.380468
395	0.163633	0.409082	0.268737	0.180172	0.551091	0.0899961	0.6008	0.500499	0.665115	0.2	2.50501	2.9861	2.002	1.50501	1.9861	1.002	0.316566	0.253378	0.430056	0.448909
396	0.204441	0.511102	0.28936	0.204658	0.505982	0.101219	0.6086	0.505422	0.650195	0.2	2.55493	2.85874	2.02193	1.55493	1.85874	1.02193	0.308551	0.267474	0.423975	0.494018
397	0.245249	0.613122	0.302699	0.226174	0.471126	0.110631	0.617	0.510859	0.634518	0.2	2.61097	2.73611	2.0444	1.61097	1.73611	1.0444	0.300034	0.282639	0.417327	0.528874
398	0.286057	0.715143	0.314816	0.244679	0.440505	0.118669	0.6233	0.515001	0.623053	0.2	2.65463	2.65289	2.06186	1.65463	1.65289	1.06186	0.293722	0.293968	0.41231	0.559495
399	0.326865	0.817163	0.323785	0.261263	0.414952	0.12563	0.6295	0.519142	0.611995	0.2	2.69906	2.57729	2.07962	1.69906	1.57729	1.07962	0.287572	0.305095	0.407333	0.585048
400	0.367673	0.919184	0.333614	0.275462	0.390924	0.131729	0.6334	0.521787	0.605144	0.2	2.72777	2.53257	2.09112	1.72777	1.53257	1.09112	0.283735	0.31209	0.404176	0.609076
401	0.408482	1.0212	0.340127	0.288731	0.371143	0.137127	0.6382	0.525071	0.596837	0.2	2.76396	2.48038	2.10558	1.76396	1.48038	1.10558	0.279044	0.320678	0.400278	0.628857
402	0.44929	1.12322	0.347201	0.300309	0.35249	0.141939	0.6415	0.527358	0.591191	0.2	2.7894	2.44613	2.11577	1.7894	1.44613	1.11577	0.275839	0.326583	0.397577	0.64751
403	0.490098	1.22524	0.351114	0.311575	0.337312	0.146263	0.6461	0.530568	0.583431	0.2	2.82566	2.40056	2.13023	1.82566	1.40056	1.13023	0.2714	0.334794	0.393806	0.662688
404	0.530906	1.32727	0.3563	0.321271	0.322429	0.150167	0.6491	0.532584	0.578536	0.2	2.84981	2.37268	2.13942	1.84981	1.37268	1.13942	0.268521	0.340028	0.391451	0.677571
405	0.571714	1.42929	0.360749	0.330289	0.308962	0.153719	0.6519	0.534591	0.573888	0.2	2.87274	2.3468	2.14865	1.87274	1.3468	1.14865	0.265847	0.34504	0.389113	0.691038
406	0.612522	1.53131	0.364721	0.338601	0.296677	0.156962	0.6545	0.53644	0.569638	0.2	2.89436	2.32363	2.15722	1.89436	1.32363	1.15722	0.263374	0.349659	0.386968	0.703323
407	0.653331	1.63333	0.368193	0.346403	0.285405	0.159939	0.6569	0.538286	0.565611	0.2	2.9146	2.30208	2.16584	1.9146	1.30208	1.16584	0.2611	0.354067	0.384833	0.714595
408	0.694139	1.73535	0.371637	0.353457	0.274905	0.162676	0.659	0.539757	0.562272	0.2	2.93255	2.28452	2.17277	1.93255	1.28452	1.17277	0.259116	0.357746	0.383137	0.725095
409	0.734947	1.83737	0.373669	0.360545	0.265786	0.165207	0.6617	0.541786	0.55788	0.2	2.95596	2.26183	2.18239	1.95596	1.26183	1.18239	0.256576	0.362618	0.380806	0.734214
410	0.775755	1.93939	0.377386	0.366327	0.256287	0.167552	0.6629	0.542616	0.556019	0.2	2.96648	2.25235	2.18635	1.96648	1.25235	1.18635	0.25545	0.364694	0.379855	0.743713
411	0.816563	2.04141	0.37954	0.372339	0.248121	0.169734	0.6649	0.544142	0.552792	0.2	2.98418	2.23609	2.19367	1.98418	1.23609	1.19367	0.253578	0.368311	0.37811	0.751879
412	0.857371	2.14343	0.382007	0.377705	0.240289	0.171766	0.6665	0.545236	0.550358	0.2	2.9985	2.22399	2.19894	1.9985	1.22399	1.19894	0.252085	0.371053	0.376862	0.759711
413	0.89818	2.24545	0.384173	0.38287	0.232957	0.173667	0.668	0.546407	0.547945	0.2	3.01205	2.21212	2.20462	2.01205	1.21212	1.20462	0.250688	0.373783	0.375529	0.767043
414	0.938988	2.34747	0.386328	0.38629	0.227381	0.17545	0.6713	0.545807	0.545852	0.2	3.04229	2.20192	2.20171	2.04229	1.20192	1.20171	0.247626	0.376161	0.376212	0.772619
415	0.979796	2.44949	0.388521	0.388623	0.222855	0.177139	0.6755	0.544189	0.54407	0.2	3.08166	2.19332	2.19389	2.08166	1.19332	1.19389	0.243751	0.378193	0.378056	0.777145
416	1.0206	2.55151	0.390771	0.390655	0.218574	0.178741	0.6795	0.542458	0.542594	0.2	3.12012	2.18624	2.18559	2.12012	1.18624	1.18559	0.240083	0.379881	0.380037	0.781426
417	1.06141	2.65353	0.392716	0.392778	0.214506	0.180265	0.6833	0.541051	0.540979	0.2	3.15756	2.17855	2.17889	2.15756	1.17855	1.17889	0.236618	0.381732	0.38165	0.785494
418	1.10222	2.75555	0.395748	0.394703	0.209548	0.181715	0.6853	0.539618	0.540833	0.2	3.17763	2.17786	2.17211	2.17763	1.17786	1.17211	0.234802	0.3819	0.383298	0.790452
419	1.14303	2.85757	0.399114	0.397166	0.20372	0.183085	0.6855	0.539023	0.541272	0.2	3.17965	2.17994	2.1693	2.17965	1.17994	1.1693	0.23462	0.381396	0.383984	0.79628
420	1.18384	2.95959	0.402453	0.399268	0.198279	0.18438	0.6858	0.538204	0.541859	0.2	3.18269	2.18273	2.16546	2.18269	1.18273	1.16546	0.234348	0.380723	0.384928	0.801721
421	1.22464	3.06161	0.405913	0.400893	0.193193	0.185607	0.6862	0.537015	0.542741	0.2	3.18674	2.18694	2.1599	2.18674	1.18694	1.1599	0.233986	0.379712	0.386302	0.806807
422	1.26545	3.16363	0.408854	0.402891	0.188256	0.186771	0.6864	0.536422	0.543183	0.2	3.18878	2.18906	2.15713	2.18878	1.18906	1.15713	0.233805	0.379206	0.386989	0.811744
423	1.30626	3.26565	0.411807	0.404563	0.18363	0.187877	0.6867	0.535605	0.543774	0.2	3.19183	2.1919	2.15334	2.19183	1.1919	1.15334	0.233534	0.378531	0.387936	0.81637
424	1.34707	3.36767	0.414514	0.406308	0.179178	0.188928	0.6869	0.535012	0.544218	0.2	3.19387	2.19403	2.15059	2.19387	1.19403	1.15059	0.233353	0.378024	0.388624	0.820822
425	1.38788	3.46969	0.417662	0.407228	0.17511	0.189929	0.6874	0.533605	0.545256	0.2	3.19898	2.19904	2.1441	2.19898	1.19904	1.1441	0.232901	0.376839	0.39026	0.82489
426	1.42869	3.57171	0.419761	0.409275	0.170964	0.190884	0.6874	0.533605	0.545256	0.2	3.19898	2.19904	2.1441	2.19898	1.19904	1.1441	0.232901	0.376839	0.39026	0.829036
427	1.46949	3.67373	0.421764	0.411227	0.167009	0.191794	0.6874	0.533605	0.545256	0.2	3.19898	2.19904	2.1441	2.19898	1.19904	1.1441	0.232901	0.376839	0.39026	0.832991
428	1.5103	3.77576	0.424653	0.411852	0.163495	0.192665	0.6879	0.532199	0.546299	0.2	3.2041	2.20409	2.13766	2.2041	1.20409	1.13766	0.232449	0.375652	0.391899	0.836505
429	1.55111	3.87778	0.426487	0.413632	0.159881	0.193497	0.6879	0.532199	0.546299	0.2	3.2041	2.20409	2.13766	2.2041	1.20409	1.13766	0.232449	0.375652	0.391899	0.840119
430	1.59192	3.9798	0.428665	0.414811	0.156525	0.194294	0.6881	0.531609	0.546747	0.2	3.20616	2.20627	2.13497	2.20616	1.20627	1.13497	0.232268	0.375143	0.392589	0.843475
431	1.63273	4.08182	0.430348	0.41644	0.153212	0.195057	0.6881	0.531609	0.546747	0.2	3.20616	2.20627	2.13497	2.20616	1.20627	1.13497	0.232268	0.375143	0.392589	0.846788
432	1.67353	4.18384	0.432966	0.416756	0.150278	0.195789	0.6886	0.530206	0.547795	0.2	3.2113	2.21139	2.12859	2.2113	1.21139	1.12859	0.231817	0.373953	0.39423	0.849722
433	1.71434	4.28586	0.43452	0.418252	0.147228	0.196492	0.6886	0.530206	0.547795	0.2	3.2113	2.21139	2.12859	2.2113	1.21139	1.12859	0.231817	0.373953	0.39423	0.852772
434	1.75515	4.38788	0.436013	0.419689	0.144298	0.197167	0.6886	0.530206	0.547795	0.2	3.2113	2.21139	2.12859	2.2113	1.21139	1.12859	0.231817	0.373953	0.39423	0.855702
435	1.79596	4.4899	0.438469	0.419819	0.141712	0.197816	0.6891	0.528806	0.548847	0.2	3.21647	2.21655	2.12227	2.21647	1.21655	1.12227	0.231366	0.37276	0.395874	0.858288
436	1.83677	4.59192	0.439854	0.421145	0.139001	0.198441	0.6891	0.528806	0.548847	0.2	3.21647	2.21655	2.12227	2.21647	1.21655	1.12227	0.231366	0.37276	0.395874	0.860999
437	1.87758	4.69394	0.441187	0.422421	0.136392	0.199043	0.6891	0.528806	0.548847	0.2	3.21647	2.21655	2.12227	2.21647	1.21655	1.12227	0.231366	0.37276	0.395874	0.863608
438	1.91838	4.79596	0.442471	0.423651	0.133879	0.199622	0.6891	0.528806	0.548847	0.2	3.21647	2.21655	2.12227	2.21647	1.21655	1.12227	0.231366	0.37276	0.395874	0.866121
439	1.95919	4.89798	0.444751	0.42358	0.131669	0.200181	0.6896	0.527407	0.549904	0.2	3.22165	2.22175	2.11599	2.22165	1.22175	1.11599	0.230915	0.371566	0.397519	0.868331
440	2	5	0.445949	0.424721	0.12933	0.20072	0.6896	0.527407	0.549904	0.2	3.22165	2.22175	2.11599	2.22165	1.22175	1.11599	0.230915	0.371566	0.397519	0.87067
441	0.0721143	0.10302	0.12668	0.0996358	0.773684	0.027044	0.6607	0.673528	0.786517	0.35	2.94724	4.68421	3.06305	1.94724	3.68421	2.06305	0.394786	0.228745	0.376469	0.226316
442	0.143529	0.205041	0.186104	0.141341	0.672554	0.0448104	0.675	0.682963	0.759219	0.35	3.07692	4.15315	3.15421	2.07692	3.15315	2.15421	0.37439	0.262392	0.363218	0.327446
443	0.214943	0.307061	0.239333	0.182069	0.578598	0.0577056	0.6752	0.683057	0.75889	0.35	3.07882	4.14748	3.15514	2.07882	3.14748	2.15514	0.374108	0.262805	0.363087	0.421402
444	0.286357	0.409082	0.273635	0.214133	0.512233	0.0674514	0.6781	0.685002	0.753498	0.35	3.10655	4.05677	3.17463	2.10655	3.05677	2.17463	0.370025	0.269597	0.360378	0.487767
445	0.357771	0.511102	0.289122	0.242716	0.468162	0.0752292	0.6856	0.690053	0.739801	0.35	3.18066	3.84322	3.22635	2.18066	2.84322	2.22635	0.359547	0.287071	0.353381	0.531838
446	0.429186	0.613122	0.302291	0.266644	0.431064	0.0816408	0.6911	0.693821	0.729927	0.35	3.23729	3.7027	3.26607	2.23729	2.7027	2.26607	0.351937	0.299871	0.348193	0.568936
447	0.5006	0.715143	0.312838	0.287231	0.399931	0.0870321	0.6957	0.696996	0.721798	0.35	3.28623	3.59451	3.30028	2.28623	2.59451	2.30028	0.345617	0.310538	0.343845	0.600069
448	0.572014	0.817163	0.320734	0.305461	0.373806	0.0916382	0.7	0.7	0.714286	0.35	3.33333	3.5	3.33333	2.33333	2.5	2.33333	0.339748	0.320504	0.339748	0.626194
449	0.643429	0.919184	0.32853	0.321077	0.350393	0.0956243	0.7031	0.702176	0.708933	0.35	3.36814	3.43563	3.35769	2.36814	2.43563	2.35769	0.335539	0.32767	0.336791	0.649607
450	0.714843	1.0212	0.33461	0.334714	0.330676	0.0991113	0.7065	0.703892	0.703801	0.35	3.40716	3.3761	3.37715	2.40716	2.3761	2.37715	0.330944	0.33459	0.334466	0.669324
451	0.786257	1.12322	0.340738	0.340833	0.318429	0.102221	0.7142	0.700084	0.7	0.35	3.49895	3.33333	3.33427	2.49895	2.33333	2.33427	0.320618	0.339748	0.339634	0.681571
452	0.857671	1.22524	0.346274	0.346229	0.307496	0.10504	0.7212	0.696617	0.696656	0.35	3.5868	3.29659	3.29616	2.5868	2.29659	2.29616	0.311328	0.344309	0.344363	0.692504
453	0.929086	1.32727	0.351238	0.351117	0.297645	0.107613	0.7276	0.693513	0.693619	0.35	3.67107	3.26391	3.26278	2.67107	2.26391	2.26278	0.302912	0.348471	0.348617	0.702355
454	1.0005	1.42929	0.35561	0.355671	0.288719	0.109974	0.7335	0.690798	0.690744	0.35	3.75235	3.23357	3.23413	2.75235	2.23357	2.23413	0.295219	0.352427	0.352353	0.711281
455	1.07191	1.53131	0.359656	0.359729	0.280615	0.112154	0.739	0.688227	0.688164	0.35	3.83142	3.20681	3.20747	2.83142	2.20681	2.20747	0.288103	0.355992	0.355904	0.719385
456	1.14333	1.63333	0.363462	0.363481	0.273057	0.114174	0.744	0.685887	0.685871	0.35	3.90625	3.18341	3.18357	2.90625	2.18341	2.18357	0.28168	0.359171	0.359149	0.726943
457	1.21474	1.73535	0.366944	0.366933	0.266123	0.116054	0.7487	0.683718	0.683727	0.35	3.97931	3.16183	3.16174	2.97931	2.16183	2.16174	0.275682	0.362153	0.362165	0.733877
458	1.28616	1.83737	0.370159	0.370038	0.259803	0.117811	0.7532	0.681625	0.68173	0.35	4.05186	3.14198	3.14095	3.05186	2.14198	2.14095	0.269974	0.36494	0.365086	0.740197
459	1.35757	1.93939	0.373158	0.373051	0.253791	0.119457	0.7573	0.679783	0.679876	0.35	4.12031	3.12379	3.12289	3.12031	2.12379	2.12289	0.264803	0.367534	0.367663	0.746209
460	1.42899	2.04141	0.378584	0.376702	0.244714	0.120994	0.7578	0.678807	0.680404	0.35	4.12882	3.12895	3.11339	3.12882	2.12895	2.11339	0.264174	0.366794	0.369032	0.755286
461	1.5004	2.14343	0.384807	0.378594	0.236599	0.122422	0.7586	0.676641	0.681862	0.35	4.1425	3.14329	3.09254	3.1425	2.14329	2.09254	0.263169	0.364754	0.372077	0.763401
462	1.57181	2.24545	0.389318	0.382188	0.228494	0.123753	0.7588	0.676199	0.682128	0.35	4.14594	3.14592	3.08832	3.14594	2.14592	2.08832	0.262918	0.364383	0.372699	0.771506
463	1.64323	2.34747	0.394548	0.384143	0.221309	0.124996	0.7594	0.674612	0.683193	0.35	4.15628	3.1565	3.07325	3.15628	2.1565	2.07325	0.262165	0.362897	0.374938	0.778691
464	1.71464	2.44949	0.399065	0.386514	0.214422	0.126159	0.7598	0.673598	0.683861	0.35	4.1632	3.16316	3.06371	3.1632	2.16316	2.06371	0.261663	0.361967	0.37637	0.785578
465	1.78606	2.55151	0.403196	0.388915	0.207889	0.12725	0.7601	0.672806	0.684396	0.35	4.1684	3.16853	3.05629	3.1684	2.16853	2.05629	0.261287	0.361222	0.377491	0.792111
466	1.85747	2.65353	0.407137	0.391103	0.20176	0.128276	0.7604	0.672015	0.684932	0.35	4.17362	3.17391	3.04892	3.17362	2.17391	2.04892	0.260912	0.360477	0.378612	0.79824
467	1.92889	2.75555	0.41108	0.392839	0.196081	0.129242	0.7608	0.671004	0.685602	0.35	4.1806	3.18069	3.03955	3.1806	2.18069	2.03955	0.260411	0.359544	0.380045	0.803919
468	2.0003	2.85757	0.413978	0.395609	0.190414	0.130154	0.7608	0.671004	0.685602	0.35	4.1806	3.18069	3.03955	3.1806	2.18069	2.03955	0.260411	0.359544	0.380045	0.809586
469	2.07171	2.95959	0.418329	0.396062	0.18561	0.131015	0.7615	0.669206	0.686813	0.35	4.19287	3.19298	3.02303	3.19287	2.19298	2.02303	0.259535	0.357863	0.382602	0.81439
470	2.14313	3.06161	0.420932	0.398527	0.180541	0.13183	0.7615	0.669206	0.686813	0.35	4.19287	3.19298	3.02303	3.19287	2.19298	2.02303	0.259535	0.357863	0.382602	0.819459
471	2.21454	3.16363	0.424318	0.399644	0.176038	0.132603	0.7619	0.668198	0.687488	0.35	4.19992	3.19987	3.01384	3.19992	2.19987	2.01384	0.259034	0.356928	0.384037	0.823962
472	2.28596	3.26565	0.427399	0.400903	0.171698	0.133336	0.7622	0.66741	0.688028	0.35	4.20521	3.20542	3.00671	3.20521	2.20542	2.00671	0.258659	0.35618	0.385161	0.828302
473	2.35737	3.36767	0.429633	0.402999	0.167368	0.134033	0.7622	0.66741	0.688028	0.35	4.20521	3.20542	3.00671	3.20521	2.20542	2.00671	0.258659	0.35618	0.385161	0.832632
474	2.42879	3.46969	0.4327	0.403774	0.163526	0.134697	0.7626	0.666404	0.688705	0.35	4.2123	3.21239	2.99764	3.2123	2.21239	1.99764	0.25816	0.355243	0.386597	0.836474
475	2.5002	3.57171	0.434731	0.405669	0.159601	0.135329	0.7626	0.666404	0.688705	0.35	4.2123	3.21239	2.99764	3.2123	2.21239	1.99764	0.25816	0.355243	0.386597	0.840399
476	2.57161	3.67373	0.437623	0.406254	0.156123	0.135933	0.763	0.6654	0.689383	0.35	4.21941	3.2194	2.98864	3.21941	2.2194	1.98864	0.25766	0.354305	0.388035	0.843877
477	2.64303	3.77576	0.439477	0.407975	0.152548	0.136509	0.763	0.6654	0.689383	0.35	4.21941	3.2194	2.98864	3.21941	2.2194	1.98864	0.25766	0.354305	0.388035	0.847452
478	2.71444	3.87778	0.441248	0.409619	0.149133	0.137059	0.763	0.6654	0.689383	0.35	4.21941	3.2194	2.98864	3.21941	2.2194	1.98864	0.25766	0.354305	0.388035	0.850867
479	2.78586	3.9798	0.443718	0.410229	0.146053	0.137585	0.7633	0.664614	0.689927	0.35	4.22476	3.22505	2.98164	3.22476	2.22505	1.98164	0.257286	0.353555	0.38916	0.853947
480	2.85727	4.08182	0.446326	0.410507	0.143167	0.13809	0.7637	0.663611	0.690608	0.35	4.23191	3.23214	2.97275	3.23191	2.23214	1.97275	0.256787	0.352615	0.390598	0.856833
481	2.92869	4.18384	0.447889	0.411945	0.140166	0.138574	0.7637	0.663611	0.690608	0.35	4.23191	3.23214	2.97275	3.23191	2.23214	1.97275	0.256787	0.352615	0.390598	0.859834
482	3.0001	4.28586	0.450382	0.412097	0.13752	0.139038	0.7641	0.66261	0.69129	0.35	4.23908	3.23928	2.96393	3.23908	2.23928	1.96393	0.256288	0.351675	0.392037	0.86248
483	3.07151	4.38788	0.451827	0.413419	0.134754	0.139484	0.7641	0.66261	0.69129	0.35	4.23908	3.23928	2.96393	3.23908	2.23928	1.96393	0.256288	0.351675	0.392037	0.865246
484	3.14293	4.4899	0.453215	0.414689	0.132096	0.139912	0.7641	0.66261	0.69129	0.35	4.23908	3.23928	2.96393	3.23908	2.23928	1.96393	0.256288	0.351675	0.392037	0.867904
485	3.21434	4.59192	0.455558	0.41468	0.129762	0.140324	0.7645	0.661609	0.691973	0.35	4.24628	3.24647	2.95516	3.24628	2.24647	1.95516	0.255789	0.350734	0.393477	0.870238
486	3.28576	4.69394	0.456846	0.415853	0.127301	0.140721	0.7645	0.661609	0.691973	0.35	4.24628	3.24647	2.95516	3.24628	2.24647	1.95516	0.255789	0.350734	0.393477	0.872699
487	3.35717	4.79596	0.458087	0.416982	0.124931	0.141103	0.7645	0.661609	0.691973	0.35	4.24628	3.24647	2.95516	3.24628	2.24647	1.95516	0.255789	0.350734	0.393477	0.875069
488	3.42859	4.89798	0.459282	0.41807	0.122648	0.141471	0.7645	0.661609	0.691973	0.35	4.24628	3.24647	2.95516	3.24628	2.24647	1.95516	0.255789	0.350734	0.393477	0.877352
489	3.5	5	0.461462	0.417886	0.120652	0.141827	0.7649	0.660609	0.692658	0.35	4.25351	3.2537	2.94646	3.25351	2.2537	1.94646	0.255291	0.349792	0.394917	0.879348
490	0.0618122	0.10302	0.123471	0.0939895	0.78254	0.0294814	0.6343	0.621315	0.761228	0.3	2.73448	4.1881	2.64072	1.73448	3.1881	1.64072	0.378109	0.226602	0.395289	0.21746
491	0.123024	0.205041	0.182423	0.133318	0.684259	0.0491054	0.65	0.631538	0.730816	0.3	2.85714	3.71493	2.71399	1.85714	2.71493	1.71399	0.357801	0.260466	0.381733	0.315741
492	0.184237	0.307061	0.235947	0.172515	0.591538	0.0635553	0.6501	0.631595	0.730638	0.3	2.85796	3.71248	2.71441	1.85796	2.71248	1.71441	0.357673	0.260668	0.381659	0.408462
493	0.245449	0.409082	0.271993	0.203341	0.524666	0.0745627	0.6526	0.633313	0.725865	0.3	2.87853	3.64784	2.72712	1.87853	2.64784	1.72712	0.354485	0.266112	0.379403	0.475334
494	0.306661	0.511102	0.289094	0.230654	0.480252	0.083382	0.6603	0.638498	0.711575	0.3	2.94377	3.46711	2.76623	1.94377	2.46711	1.76623	0.344743	0.282626	0.372631	0.519748
495	0.367873	0.613122	0.302423	0.253906	0.44367	0.0906917	0.6666	0.642814	0.700117	0.3	2.9994	3.33463	2.79966	1.9994	2.33463	1.79966	0.336856	0.29611	0.367034	0.55633
496	0.429086	0.715143	0.314225	0.273686	0.412088	0.0968686	0.6713	0.64606	0.691722	0.3	3.04229	3.24383	2.82534	2.04229	2.24383	1.82534	0.33102	0.306129	0.362851	0.587912
497	0.490298	0.817163	0.322201	0.291547	0.386252	0.102169	0.6763	0.649564	0.682905	0.3	3.08928	3.15363	2.85359	2.08928	2.15363	1.85359	0.324857	0.316785	0.358359	0.613748
498	0.55151	0.919184	0.329681	0.307091	0.363229	0.106773	0.6802	0.652308	0.676133	0.3	3.12695	3.08768	2.87611	2.12695	2.08768	1.87611	0.320081	0.325062	0.354857	0.636771
499	0.612722	1.0212	0.335741	0.321079	0.343179	0.110814	0.6838	0.65487	0.669942	0.3	3.16256	3.02977	2.89746	2.16256	2.02977	1.89746	0.315696	0.332702	0.351602	0.656821
500	0.673935	1.12322	0.341816	0.333324	0.324861	0.114393	0.6865	0.65681	0.665336	0.3	3.18979	2.98807	2.91384	2.18979	1.98807	1.91384	0.312423	0.338432	0.349145	0.675139
501	0.735147	1.22524	0.346802	0.344512	0.308686	0.117587	0.6891	0.658685	0.660939	0.3	3.21647	2.94932	2.92985	2.21647	1.94932	1.92985	0.309283	0.34394	0.346777	0.691314
502	0.796359	1.32727	0.351534	0.351569	0.296897	0.120464	0.6943	0.657353	0.657318	0.3	3.27118	2.91816	2.91845	2.27118	1.91816	1.91845	0.303039	0.348502	0.348458	0.703103
503	0.857571	1.42929	0.356099	0.356138	0.287763	0.123101	0.7007	0.654346	0.654308	0.3	3.34113	2.89274	2.89306	2.34113	1.89274	1.89306	0.295418	0.352315	0.352267	0.712237
504	0.918784	1.53131	0.360317	0.360184	0.279499	0.125532	0.7067	0.651479	0.651607	0.3	3.40948	2.87032	2.86927	2.40948	1.87032	1.86927	0.288336	0.35575	0.355914	0.720501
505	0.979996	1.63333	0.364129	0.364031	0.27184	0.127784	0.7122	0.648975	0.64907	0.3	3.47464	2.84957	2.8488	2.47464	1.84957	1.8488	0.281897	0.358991	0.359112	0.72816
506	1.04121	1.73535	0.367607	0.367555	0.264838	0.129879	0.7174	0.646641	0.646691	0.3	3.53857	2.83038	2.82998	2.53857	1.83038	1.82998	0.275855	0.36204	0.362105	0.735162
507	1.10242	1.83737	0.37081	0.370811	0.258379	0.131835	0.7223	0.644469	0.644468	0.3	3.60101	2.81269	2.81269	2.60101	1.81269	1.81269	0.270201	0.3649	0.364899	0.741621
508	1.16363	1.93939	0.373786	0.373845	0.252369	0.133667	0.7269	0.642454	0.642398	0.3	3.66166	2.79641	2.79684	2.66166	1.79641	1.79684	0.264928	0.367572	0.3675	0.747631
509	1.22484	2.04141	0.376577	0.376695	0.246729	0.135388	0.7312	0.640591	0.640478	0.3	3.72024	2.78147	2.78234	2.72024	1.78147	1.78234	0.260029	0.370058	0.369912	0.753271
510	1.28606	2.14343	0.379645	0.379329	0.241027	0.137009	0.7348	0.638813	0.639114	0.3	3.77074	2.77096	2.76865	2.77074	1.77096	1.76865	0.25595	0.37183	0.37222	0.758973
511	1.34727	2.24545	0.385016	0.381831	0.233153	0.138527	0.7354	0.637204	0.640205	0.3	3.77929	2.77936	2.75637	2.77929	1.77936	1.75637	0.255272	0.370413	0.374315	0.766847
512	1.40848	2.34747	0.389551	0.384889	0.22556	0.139945	0.7357	0.636401	0.640752	0.3	3.78358	2.78359	2.75028	2.78358	1.78359	1.75028	0.254933	0.369704	0.375363	0.77444
513	1.46969	2.44949	0.394301	0.387069	0.21863	0.141273	0.7362	0.635018	0.641711	0.3	3.79075	2.79104	2.73986	2.79075	1.79104	1.73986	0.254369	0.368461	0.37717	0.78137
514	1.53091	2.55151	0.39839	0.389628	0.211981	0.14252	0.7365	0.634216	0.642261	0.3	3.79507	2.79533	2.73385	2.79507	1.79533	1.73385	0.254031	0.36775	0.378219	0.788019
515	1.59212	2.65353	0.402285	0.391974	0.205741	0.143692	0.7368	0.633415	0.642811	0.3	3.79939	2.79964	2.72788	2.79939	1.79964	1.72788	0.253692	0.367038	0.379269	0.794259
516	1.65333	2.75555	0.406002	0.394124	0.199874	0.144796	0.7371	0.632614	0.643363	0.3	3.80373	2.80397	2.72194	2.80373	1.80397	1.72194	0.253354	0.366326	0.38032	0.800126
517	1.71454	2.85757	0.409557	0.396097	0.194346	0.145837	0.7374	0.631814	0.643915	0.3	3.80807	2.80832	2.71602	2.80807	1.80832	1.71602	0.253016	0.365613	0.38137	0.805654
518	1.77576	2.95959	0.412963	0.397907	0.18913	0.146822	0.7377	0.631015	0.644468	0.3	3.81243	2.81269	2.71014	2.81243	1.81269	1.71014	0.252678	0.3649	0.382422	0.81087
519	1.83697	3.06161	0.416234	0.399568	0.184199	0.147753	0.738	0.630217	0.645023	0.3	3.81679	2.81708	2.70429	2.81679	1.81708	1.70429	0.252341	0.364186	0.383473	0.815801
520	1.89818	3.16363	0.419548	0.400853	0.179599	0.148637	0.7384	0.629198	0.645717	0.3	3.82263	2.8226	2.69686	2.82263	1.8226	1.69686	0.251891	0.363293	0.384817	0.820401
521	1.95939	3.26565	0.422576	0.402252	0.175172	0.149476	0.7387	0.628401	0.646273	0.3	3.82702	2.82704	2.69107	2.82702	1.82704	1.69107	0.251553	0.362577	0.38587	0.824828
522	2.0206	3.36767	0.42483	0.404398	0.170771	0.150274	0.7387	0.628401	0.646273	0.3	3.82702	2.82704	2.69107	2.82702	1.82704	1.69107	0.251553	0.362577	0.38587	0.829229
523	2.08182	3.46969	0.42765	0.405572	0.166778	0.151033	0.739	0.627605	0.646831	0.3	3.83142	2.8315	2.68532	2.83142	1.8315	1.68532	0.251216	0.361861	0.386923	0.833222
524	2.14303	3.57171	0.430378	0.406644	0.162978	0.151756	0.7393	0.626809	0.647389	0.3	3.83583	2.83599	2.67959	2.83583	1.83599	1.67959	0.250879	0.361144	0.387977	0.837022
525	2.20424	3.67373	0.432335	0.408493	0.159172	0.152446	0.7393	0.626809	0.647389	0.3	3.83583	2.83599	2.67959	2.83583	1.83599	1.67959	0.250879	0.361144	0.387977	0.840828
526	2.26545	3.77576	0.43576	0.40828	0.15596	0.153105	0.74	0.625	0.648649	0.3	3.84615	2.84615	2.66667	2.84615	1.84615	1.66667	0.250093	0.35953	0.390377	0.84404
527	2.32667	3.87778	0.437556	0.409962	0.152482	0.153736	0.74	0.625	0.648649	0.3	3.84615	2.84615	2.66667	2.84615	1.84615	1.66667	0.250093	0.35953	0.390377	0.847518
528	2.38788	3.9798	0.439273	0.411571	0.149156	0.154339	0.74	0.625	0.648649	0.3	3.84615	2.84615	2.66667	2.84615	1.84615	1.66667	0.250093	0.35953	0.390377	0.850844
529	2.44909	4.08182	0.440917	0.413111	0.145973	0.154917	0.74	0.625	0.648649	0.3	3.84615	2.84615	2.66667	2.84615	1.84615	1.66667	0.250093	0.35953	0.390377	0.854027
530	2.5103	4.18384	0.443201	0.413712	0.143087	0.15547	0.7403	0.624206	0.64921	0.3	3.8506	2.85071	2.66104	2.8506	1.85071	1.66104	0.249756	0.358811	0.391433	0.856913
531	2.57151	4.28586	0.444715	0.415126	0.140159	0.156002	0.7403	0.624206	0.64921	0.3	3.8506	2.85071	2.66104	2.8506	1.85071	1.66104	0.249756	0.358811	0.391433	0.859841
532	2.63273	4.38788	0.447787	0.414494	0.137719	0.156512	0.741	0.622402	0.650477	0.3	3.861	2.86104	2.64832	2.861	1.86104	1.64832	0.248971	0.357192	0.393837	0.862281
533	2.69394	4.4899	0.449193	0.415795	0.135012	0.157003	0.741	0.622402	0.650477	0.3	3.861	2.86104	2.64832	2.861	1.86104	1.64832	0.248971	0.357192	0.393837	0.864988
534	2.75515	4.59192	0.450544	0.417046	0.13241	0.157476	0.741	0.622402	0.650477	0.3	3.861	2.86104	2.64832	2.861	1.86104	1.64832	0.248971	0.357192	0.393837	0.86759
535	2.81636	4.69394	0.451845	0.41825	0.129906	0.15793	0.741	0.622402	0.650477	0.3	3.861	2.86104	2.64832	2.861	1.86104	1.64832	0.248971	0.357192	0.393837	0.870094
536	2.87758	4.79596	0.453097	0.419409	0.127495	0.158368	0.741	0.622402	0.650477	0.3	3.861	2.86104	2.64832	2.861	1.86104	1.64832	0.248971	0.357192	0.393837	0.872505
537	2.93879	4.89798	0.454303	0.420525	0.125171	0.158789	0.741	0.622402	0.650477	0.3	3.861	2.86104	2.64832	2.861	1.86104	1.64832	0.248971	0.357192	0.393837	0.874829
538	3	5	0.457132	0.419603	0.123265	0.159197	0.7417	0.620601	0.651749	0.3	3.87147	2.87149	2.63575	2.87147	1.87149	1.63575	0.248187	0.355569	0.396244	0.876735
539	0.0927184	0.10302	0.127601	0.105243	0.767156	0.0223583	0.7171	0.760842	0.82478	0.45	3.53482	5.70711	4.18134	2.53482	4.70711	3.18134	0.416452	0.241248	0.3423	0.232844
540	0.184537	0.205041	0.193297	0.156643	0.65006	0.0366544	0.725	0.765931	0.810373	0.45	3.63636	5.2735	4.27225	2.63636	4.2735	3.27225	0.402731	0.263317	0.333952	0.34994
541	0.276355	0.307061	0.246362	0.199767	0.553871	0.0467529	0.7251	0.765963	0.810227	0.45	3.63769	5.26945	4.27283	2.63769	4.26945	3.27283	0.402558	0.263543	0.333899	0.446129
542	0.368173	0.409082	0.274555	0.234878	0.490567	0.0542844	0.7295	0.768883	0.802282	0.45	3.69686	5.05771	4.32681	2.69686	4.05771	3.32681	0.394982	0.275883	0.329135	0.509433
543	0.459992	0.511102	0.290378	0.264828	0.444794	0.0602439	0.735	0.772517	0.792533	0.45	3.77358	4.82003	4.39593	2.77358	3.82003	3.39593	0.385575	0.291195	0.32323	0.555206
544	0.55181	0.613122	0.302334	0.290036	0.40763	0.065106	0.7395	0.775524	0.784656	0.45	3.83877	4.64372	4.45482	2.83877	3.64372	3.45482	0.377931	0.303704	0.318364	0.59237
545	0.643629	0.715143	0.311536	0.31159	0.376874	0.0691584	0.7434	0.778047	0.778008	0.45	3.89712	4.50467	4.50545	2.89712	3.50467	3.50545	0.371344	0.314359	0.314297	0.623126
546	0.735447	0.817163	0.320453	0.320397	0.359151	0.0726374	0.7525	0.773289	0.773329	0.45	4.0404	4.41168	4.4109	3.0404	3.41168	3.4109	0.356107	0.321914	0.321979	0.640849
547	0.827265	0.919184	0.328056	0.327912	0.344032	0.0757052	0.7606	0.76913	0.769231	0.45	4.17711	4.33333	4.33144	3.17711	3.33333	3.33144	0.342699	0.328568	0.328733	0.655968
548	0.919084	1.0212	0.3346	0.334739	0.330662	0.0784414	0.7677	0.765664	0.765567	0.45	4.30478	4.2656	4.26737	3.30478	3.2656	3.26737	0.331063	0.334548	0.334389	0.669338
549	1.0109	1.12322	0.340586	0.340558	0.318855	0.0809052	0.7741	0.762434	0.762453	0.45	4.42674	4.2097	4.20935	3.42674	3.2097	3.20935	0.320666	0.339651	0.339683	0.681145
550	1.10272	1.22524	0.345877	0.345823	0.3083	0.0831412	0.7799	0.759585	0.759622	0.45	4.54339	4.16011	4.15947	3.54339	3.16011	3.15947	0.311318	0.34431	0.344372	0.6917
551	1.19454	1.32727	0.350648	0.35056	0.298792	0.0851845	0.7852	0.757005	0.757066	0.45	4.65549	4.11634	4.1153	3.65549	3.11634	3.1153	0.302836	0.348531	0.348633	0.701208
552	1.28636	1.42929	0.354855	0.354943	0.290201	0.0870624	0.7901	0.754715	0.754654	0.45	4.76417	4.07587	4.07688	3.76417	3.07587	3.07688	0.295045	0.352528	0.352427	0.709799
553	1.37818	1.53131	0.358972	0.358848	0.28218	0.0887974	0.7945	0.752549	0.752634	0.45	4.86618	4.0426	4.0412	3.86618	3.0426	3.0412	0.28809	0.355884	0.356026	0.71782
554	1.46999	1.63333	0.362537	0.362492	0.274971	0.0904074	0.7987	0.750595	0.750626	0.45	4.96771	4.01003	4.00954	3.96771	3.01003	3.00954	0.281487	0.359231	0.359282	0.725029
555	1.56181	1.73535	0.36853	0.366144	0.265325	0.0919021	0.8004	0.749	0.750626	0.45	5.01002	4.01003	3.98407	4.01002	3.01003	2.98407	0.278825	0.359231	0.361945	0.734675
556	1.65363	1.83737	0.37499	0.370154	0.254856	0.0932781	0.8008	0.748002	0.751252	0.45	5.02008	4.02013	3.96829	4.02008	3.02013	2.96829	0.278199	0.358186	0.363615	0.745144
557	1.74545	1.93939	0.382027	0.372249	0.245724	0.0945484	0.8016	0.746008	0.752508	0.45	5.04032	4.04054	3.93713	4.04032	3.04054	2.93713	0.276949	0.356093	0.366958	0.754276
558	1.83727	2.04141	0.387766	0.375409	0.236825	0.0957246	0.802	0.745012	0.753138	0.45	5.05051	4.05085	3.92176	4.05051	3.05085	2.92176	0.276324	0.355046	0.368631	0.763175
559	1.92909	2.14343	0.393398	0.377897	0.228705	0.0968171	0.8025	0.743801	0.753895	0.45	5.06329	4.06331	3.90321	4.06329	3.06331	2.90321	0.275543	0.353787	0.370669	0.771295
560	2.0209	2.24545	0.398553	0.380392	0.221055	0.097834	0.8029	0.742807	0.754527	0.45	5.07357	4.07377	3.88814	4.07357	3.07377	2.88814	0.274919	0.352738	0.372343	0.778945
561	2.11272	2.34747	0.40346	0.382606	0.213933	0.0987832	0.8033	0.741815	0.75516	0.45	5.08388	4.0843	3.87319	4.08388	3.0843	2.87319	0.274295	0.351688	0.374017	0.786067
562	2.20454	2.44949	0.407305	0.385723	0.206972	0.0996715	0.8034	0.741598	0.755287	0.45	5.08647	4.08642	3.86994	4.08647	3.08642	2.86994	0.27414	0.351477	0.374383	0.793028
563	2.29636	2.55151	0.411772	0.387462	0.200766	0.100505	0.8038	0.740607	0.755921	0.45	5.09684	4.09704	3.85516	4.09684	3.09704	2.85516	0.273516	0.350426	0.376058	0.799234
564	2.38818	2.65353	0.41628	0.388672	0.195048	0.101288	0.8043	0.739401	0.756684	0.45	5.10986	4.10988	3.83731	4.10986	3.10988	2.83731	0.272737	0.349163	0.378099	0.804952
565	2.48	2.75555	0.419308	0.391499	0.189193	0.102024	0.8043	0.739401	0.756684	0.45	5.10986	4.10988	3.83731	4.10986	3.10988	2.83731	0.272737	0.349163	0.378099	0.810807
566	2.57181	2.85757	0.42327	0.392674	0.184056	0.102719	0.8047	0.738412	0.757321	0.45	5.12033	4.12067	3.8228	4.12033	3.12067	2.8228	0.272115	0.34811	0.379775	0.815944
567	2.66363	2.95959	0.427322	0.393372	0.179306	0.103375	0.8052	0.737208	0.758086	0.45	5.13347	4.1337	3.80529	4.13347	3.1337	2.80529	0.271337	0.346845	0.381818	0.820694
568	2.75545	3.06161	0.42989	0.395737	0.174373	0.103996	0.8052	0.737208	0.758086	0.45	5.13347	4.1337	3.80529	4.13347	3.1337	2.80529	0.271337	0.346845	0.381818	0.825627
569	2.84727	3.16363	0.433697	0.396162	0.170141	0.104585	0.8057	0.736006	0.758853	0.45	5.14668	4.14685	3.78796	4.14668	3.14685	2.78796	0.270559	0.345578	0.383862	0.829859
570	2.93909	3.26565	0.436014	0.398279	0.165706	0.105143	0.8057	0.736006	0.758853	0.45	5.14668	4.14685	3.78796	4.14668	3.14685	2.78796	0.270559	0.345578	0.383862	0.834294
571	3.03091	3.36767	0.438214	0.400289	0.161497	0.105674	0.8057	0.736006	0.758853	0.45	5.14668	4.14685	3.78796	4.14668	3.14685	2.78796	0.270559	0.345578	0.383862	0.838503
572	3.12272	3.46969	0.441716	0.40038	0.157904	0.106179	0.8062	0.734805	0.759622	0.45	5.15996	4.16011	3.77081	4.15996	3.16011	2.77081	0.269783	0.34431	0.385907	0.842096
573	3.21454	3.57171	0.443717	0.402194	0.154089	0.10666	0.8062	0.734805	0.759622	0.45	5.15996	4.16011	3.77081	4.15996	3.16011	2.77081	0.269783	0.34431	0.385907	0.845911
574	3.30636	3.67373	0.445624	0.403923	0.150453	0.107118	0.8062	0.734805	0.759622	0.45	5.15996	4.16011	3.77081	4.15996	3.16011	2.77081	0.269783	0.34431	0.385907	0.849547
575	3.39818	3.77576	0.448884	0.403749	0.147367	0.107556	0.8067	0.733606	0.760392	0.45	5.17331	4.17348	3.75384	4.17331	3.17348	2.75384	0.269006	0.343041	0.387953	0.852633
576	3.49	3.87778	0.450631	0.40532	0.144048	0.107975	0.8067	0.733606	0.760392	0.45	5.17331	4.17348	3.75384	4.17331	3.17348	2.75384	0.269006	0.343041	0.387953	0.855952
577	3.58182	3.9798	0.452302	0.406823	0.140876	0.108375	0.8067	0.733606	0.760392	0.45	5.17331	4.17348	3.75384	4.17331	3.17348	2.75384	0.269006	0.343041	0.387953	0.859124
578	3.67363	4.08182	0.455368	0.406434	0.138198	0.108758	0.8072	0.732408	0.761164	0.45	5.18672	4.18697	3.73704	4.18672	3.18697	2.73704	0.26823	0.341771	0.389999	0.861802
579	3.76545	4.18384	0.456908	0.407808	0.135284	0.109126	0.8072	0.732408	0.761164	0.45	5.18672	4.18697	3.73704	4.18672	3.18697	2.73704	0.26823	0.341771	0.389999	0.864716
580	3.85727	4.28586	0.458384	0.409126	0.13249	0.109479	0.8072	0.732408	0.761164	0.45	5.18672	4.18697	3.73704	4.18672	3.18697	2.73704	0.26823	0.341771	0.389999	0.86751
581	3.94909	4.38788	0.4598	0.41039	0.12981	0.109817	0.8072	0.732408	0.761164	0.45	5.18672	4.18697	3.73704	4.18672	3.18697	2.73704	0.26823	0.341771	0.389999	0.87019
582	4.04091	4.4899	0.462919	0.409448	0.127633	0.110142	0.8078	0.730998	0.762066	0.45	5.20291	4.20285	3.71744	4.20291	3.20285	2.71744	0.2673	0.340287	0.392413	0.872367
583	4.13273	4.59192	0.464235	0.410612	0.125153	0.110456	0.8078	0.730998	0.762066	0.45	5.20291	4.20285	3.71744	4.20291	3.20285	2.71744	0.2673	0.340287	0.392413	0.874847
584	4.22454	4.69394	0.465501	0.411732	0.122766	0.110757	0.8078	0.730998	0.762066	0.45	5.20291	4.20285	3.71744	4.20291	3.20285	2.71744	0.2673	0.340287	0.392413	0.877234
585	4.31636	4.79596	0.46672	0.41281	0.12047	0.111047	0.8078	0.730998	0.762066	0.45	5.20291	4.20285	3.71744	4.20291	3.20285	2.71744	0.2673	0.340287	0.392413	0.87953
586	4.40818	4.89798	0.467894	0.413849	0.118257	0.111326	0.8078	0.730998	0.762066	0.45	5.20291	4.20285	3.71744	4.20291	3.20285	2.71744	0.2673	0.340287	0.392413	0.881743
587	4.5	5	0.470554	0.413018	0.116428	0.111596	0.8083	0.729803	0.762841	0.45	5.21648	4.21658	3.70101	4.21648	3.21658	2.70101	0.266525	0.339014	0.394461	0.883572
588	0.0824163	0.10302	0.127571	0.102901	0.769529	0.0246704	0.6888	0.719948	0.806614	0.4	3.21337	5.17101	3.57076	2.21337	4.17101	2.57076	0.406862	0.234543	0.358594	0.230471
589	0.164033	0.205041	0.189757	0.149112	0.661131	0.040665	0.7	0.727286	0.7857	0.4	3.33333	4.66636	3.66684	2.33333	3.66636	2.66684	0.38926	0.263213	0.347527	0.338869
590	0.245649	0.307061	0.243172	0.191086	0.565742	0.0521118	0.7	0.727286	0.7857	0.4	3.33333	4.66636	3.66684	2.33333	3.66636	2.66684	0.38926	0.263213	0.347527	0.434258
591	0.327265	0.409082	0.273502	0.22486	0.501638	0.0607014	0.7042	0.730048	0.778059	0.4	3.38066	4.5057	3.70437	2.38066	3.5057	2.70437	0.382731	0.27388	0.343389	0.498362
592	0.408882	0.511102	0.290582	0.253815	0.455603	0.0675292	0.71	0.733944	0.767607	0.4	3.44828	4.30306	3.7586	2.44828	3.30306	2.7586	0.373779	0.288639	0.337582	0.544397
593	0.490498	0.613122	0.30201	0.278759	0.419231	0.0731279	0.7155	0.737666	0.757863	0.4	3.51494	4.12989	3.81193	2.51494	3.12989	2.81193	0.365357	0.302582	0.332061	0.580769
594	0.572114	0.715143	0.312371	0.299718	0.387912	0.0778141	0.7195	0.740375	0.750892	0.4	3.56506	4.01432	3.85171	2.56506	3.01432	2.85171	0.359273	0.312667	0.32806	0.612088
595	0.653731	0.817163	0.319944	0.318275	0.361781	0.0818019	0.7233	0.742984	0.744325	0.4	3.61402	3.91121	3.8908	2.61402	2.91121	2.8908	0.353524	0.322254	0.324222	0.638219
596	0.735347	0.919184	0.327829	0.327983	0.344188	0.0852622	0.7305	0.740041	0.739919	0.4	3.71058	3.84495	3.84676	2.71058	2.84495	2.84676	0.342714	0.328733	0.328552	0.655812
597	0.816963	1.0212	0.334773	0.334657	0.33057	0.0883445	0.7383	0.736015	0.736106	0.4	3.82117	3.7894	3.7881	2.82117	2.7894	2.7881	0.331123	0.334371	0.334506	0.66943
598	0.89858	1.12322	0.340586	0.340664	0.31875	0.091118	0.7455	0.732529	0.732467	0.4	3.92927	3.73785	3.73872	2.92927	2.73785	2.73872	0.320532	0.33978	0.339688	0.68125
599	0.980196	1.22524	0.346016	0.346086	0.307899	0.0936337	0.7518	0.729449	0.729395	0.4	4.02901	3.69542	3.69617	3.02901	2.69542	2.69617	0.311348	0.344367	0.344285	0.692101
600	1.06181	1.32727	0.350897	0.350806	0.298297	0.0959311	0.7577	0.726541	0.726612	0.4	4.12712	3.65781	3.65685	3.12712	2.65781	2.65685	0.302816	0.348538	0.348645	0.701703
601	1.14343	1.42929	0.355199	0.355249	0.289551	0.0980415	0.7631	0.72402	0.723982	0.4	4.22119	3.62295	3.62346	3.22119	2.62295	2.62346	0.295066	0.352496	0.352438	0.710449
602	1.22504	1.53131	0.3592	0.359347	0.281454	0.0999901	0.768	0.721745	0.721631	0.4	4.31034	3.59235	3.59382	3.31034	2.59235	2.59382	0.288081	0.356046	0.355874	0.718546
603	1.30666	1.63333	0.362984	0.362938	0.274078	0.101797	0.7726	0.719519	0.719554	0.4	4.39754	3.56575	3.5653	3.39754	2.56575	2.5653	0.281563	0.359192	0.359245	0.725922
604	1.38828	1.73535	0.366289	0.366427	0.267284	0.103481	0.7769	0.717596	0.717489	0.4	4.48229	3.53968	3.54102	3.48229	2.53968	2.54102	0.275506	0.362328	0.362166	0.732716
605	1.46989	1.83737	0.371173	0.369648	0.259179	0.105051	0.7794	0.715807	0.716974	0.4	4.53309	3.53325	3.51874	3.53309	2.53325	2.51874	0.272	0.363111	0.364889	0.740821
606	1.55151	1.93939	0.377855	0.372409	0.249735	0.106505	0.7801	0.714011	0.718133	0.4	4.54752	3.54777	3.49664	3.54752	2.54777	2.49664	0.27102	0.361349	0.367631	0.750265
607	1.63313	2.04141	0.383511	0.375796	0.240693	0.107852	0.7805	0.713004	0.718778	0.4	4.55581	3.55591	3.48437	3.55581	2.55591	2.48437	0.270461	0.360369	0.369171	0.759307
608	1.71474	2.14343	0.388855	0.378827	0.232318	0.109102	0.7809	0.711999	0.719424	0.4	4.56413	3.5641	3.47221	3.56413	2.5641	2.47221	0.269901	0.359388	0.370711	0.767682
609	1.79636	2.24545	0.393731	0.38183	0.224438	0.110267	0.7812	0.711214	0.719942	0.4	4.57038	3.57069	3.46277	3.57038	2.57069	2.46277	0.269482	0.358602	0.371915	0.775562
610	1.87798	2.34747	0.398539	0.384262	0.217199	0.111355	0.7816	0.71021	0.720591	0.4	4.57875	3.57898	3.45077	3.57875	2.57898	2.45077	0.268924	0.35762	0.373457	0.782801
611	1.95959	2.44949	0.40312	0.386438	0.210442	0.112374	0.782	0.709207	0.721241	0.4	4.58716	3.58732	3.43887	3.58716	2.58732	2.43887	0.268365	0.356636	0.374998	0.789558
612	2.04121	2.55151	0.407497	0.388384	0.204119	0.113328	0.7824	0.708206	0.721891	0.4	4.59559	3.59572	3.42707	3.59559	2.59572	2.42707	0.267807	0.355652	0.376541	0.795881
613	2.12282	2.65353	0.411689	0.390122	0.198189	0.114226	0.7828	0.707205	0.722543	0.4	4.60405	3.60417	3.41536	3.60405	2.60417	2.41536	0.267249	0.354667	0.378084	0.801811
614	2.20444	2.75555	0.415712	0.39167	0.192618	0.115071	0.7832	0.706205	0.723197	0.4	4.61255	3.61267	3.40374	3.61255	2.61267	2.40374	0.266692	0.353681	0.379628	0.807382
615	2.28606	2.85757	0.418591	0.394382	0.187027	0.115867	0.7832	0.706205	0.723197	0.4	4.61255	3.61267	3.40374	3.61255	2.61267	2.40374	0.266692	0.353681	0.379628	0.812973
616	2.36767	2.95959	0.42231	0.395601	0.18209	0.11662	0.7836	0.705207	0.723851	0.4	4.62107	3.62123	3.39221	3.62107	2.62123	2.39221	0.266135	0.352694	0.381172	0.81791
617	2.44929	3.06161	0.4259	0.396675	0.177425	0.117333	0.784	0.704209	0.724506	0.4	4.62963	3.62985	3.38077	3.62963	2.62985	2.38077	0.265578	0.351706	0.382717	0.822575
618	2.53091	3.16363	0.428351	0.398957	0.172692	0.118008	0.784	0.704209	0.724506	0.4	4.62963	3.62985	3.38077	3.62963	2.62985	2.38077	0.265578	0.351706	0.382717	0.827308
619	2.61252	3.26565	0.431706	0.399777	0.168517	0.118649	0.7844	0.703213	0.725163	0.4	4.63822	3.63852	3.36942	3.63822	2.63852	2.36942	0.265021	0.350717	0.384262	0.831483
620	2.69414	3.36767	0.435173	0.400194	0.164633	0.119258	0.7849	0.702	0.725953	0.4	4.649	3.64901	3.35571	3.649	2.64901	2.35571	0.264325	0.349529	0.386145	0.835367
621	2.77576	3.46969	0.437289	0.402141	0.160569	0.119838	0.7849	0.702	0.725953	0.4	4.649	3.64901	3.35571	3.649	2.64901	2.35571	0.264325	0.349529	0.386145	0.839431
622	2.85737	3.57171	0.439304	0.403994	0.156702	0.12039	0.7849	0.702	0.725953	0.4	4.649	3.64901	3.35571	3.649	2.64901	2.35571	0.264325	0.349529	0.386145	0.843298
623	2.93899	3.67373	0.442289	0.40441	0.153301	0.120916	0.7853	0.701006	0.726612	0.4	4.65766	3.65781	3.34455	3.65766	2.65781	2.34455	0.263769	0.348538	0.387692	0.846699
624	3.0206	3.77576	0.444128	0.406093	0.149779	0.121419	0.7853	0.701006	0.726612	0.4	4.65766	3.65781	3.34455	3.65766	2.65781	2.34455	0.263769	0.348538	0.387692	0.850221
625	3.10222	3.87778	0.445885	0.407699	0.146416	0.1219	0.7853	0.701006	0.726612	0.4	4.65766	3.65781	3.34455	3.65766	2.65781	2.34455	0.263769	0.348538	0.387692	0.853584
626	3.18384	3.9798	0.448651	0.407882	0.143468	0.122359	0.7857	0.700013	0.727273	0.4	4.66636	3.66667	3.33347	3.66636	2.66667	2.33347	0.263214	0.347547	0.38924	0.856532
627	3.26545	4.08182	0.450495	0.409055	0.140451	0.1228	0.7858	0.699796	0.727405	0.4	4.66853	3.66845	3.33107	3.66853	2.66845	2.33107	0.263075	0.347348	0.389577	0.859549
628	3.34707	4.18384	0.453135	0.40911	0.137755	0.123222	0.7862	0.698804	0.728067	0.4	4.67727	3.67738	3.3201	3.67727	2.67738	2.3201	0.262519	0.346355	0.391125	0.862245
629	3.42869	4.28586	0.454625	0.410456	0.134918	0.123628	0.7862	0.698804	0.728067	0.4	4.67727	3.67738	3.3201	3.67727	2.67738	2.3201	0.262519	0.346355	0.391125	0.865082
630	3.5103	4.38788	0.456056	0.411748	0.132196	0.124017	0.7862	0.698804	0.728067	0.4	4.67727	3.67738	3.3201	3.67727	2.67738	2.3201	0.262519	0.346355	0.391125	0.867804
631	3.59192	4.4899	0.45743	0.412989	0.129581	0.12439	0.7862	0.698804	0.728067	0.4	4.67727	3.67738	3.3201	3.67727	2.67738	2.3201	0.262519	0.346355	0.391125	0.870419
632	3.67353	4.59192	0.460105	0.412528	0.127366	0.12475	0.7867	0.697598	0.728863	0.4	4.68823	3.68817	3.30685	3.68823	2.68817	2.30685	0.261826	0.345163	0.393012	0.872634
633	3.75515	4.69394	0.461383	0.413674	0.124944	0.125096	0.7867	0.697598	0.728863	0.4	4.68823	3.68817	3.30685	3.68823	2.68817	2.30685	0.261826	0.345163	0.393012	0.875056
634	3.83677	4.79596	0.462612	0.414776	0.122612	0.125429	0.7867	0.697598	0.728863	0.4	4.68823	3.68817	3.30685	3.68823	2.68817	2.30685	0.261826	0.345163	0.393012	0.877388
635	3.91838	4.89798	0.463797	0.415838	0.120365	0.12575	0.7867	0.697598	0.728863	0.4	4.68823	3.68817	3.30685	3.68823	2.68817	2.30685	0.261826	0.345163	0.393012	0.879635
636	4	5	0.466075	0.415503	0.118422	0.12606	0.7871	0.696608	0.729528	0.4	4.69704	3.69724	3.29606	3.69704	2.69724	2.29606	0.261271	0.344168	0.394561	0.881578
637	0.0011	0.001	0.016277	0.0159949	0.967728	0.000282093	0.7085	0.789979	0.982669	0.55	3.43053	57.701	4.76142	2.43053	56.701	3.76142	0.57642	0.0292432	0.394337	0.032272
638	0.113322	0.10302	0.128762	0.110863	0.760375	0.0178993	0.7715	0.827997	0.860989	0.55	4.37637	7.19369	5.81387	3.37637	6.19369	4.81387	0.433929	0.250358	0.315714	0.239625
639	0.225545	0.205041	0.199936	0.170923	0.629141	0.0290239	0.775	0.830194	0.854834	0.55	4.44444	6.88865	5.88906	3.44444	5.88865	4.88906	0.426357	0.26236	0.311283	0.370859
640	0.337767	0.307061	0.252773	0.216094	0.531134	0.0366941	0.775	0.830194	0.854834	0.55	4.44444	6.88865	5.88906	3.44444	5.88865	4.88906	0.426357	0.26236	0.311283	0.468866
641	0.44999	0.409082	0.275291	0.254115	0.470594	0.0423525	0.78	0.833333	0.846154	0.55	4.54545	6.5	6	3.54545	5.5	5	0.415601	0.279431	0.304969	0.529406
642	0.562212	0.511102	0.290246	0.28535	0.424403	0.0467882	0.7843	0.836032	0.838798	0.55	4.63607	6.20341	6.09876	3.63607	5.20341	5.09876	0.406405	0.294035	0.29956	0.575597
643	0.674435	0.613122	0.302171	0.302056	0.395773	0.0503999	0.7923	0.833144	0.833207	0.55	4.81464	5.99546	5.99319	3.81464	4.99546	4.99319	0.389429	0.305222	0.305349	0.604227
644	0.786657	0.715143	0.312189	0.312198	0.375614	0.0534817	0.8009	0.828693	0.828688	0.55	5.0226	5.83729	5.83746	4.0226	4.83729	4.83746	0.371371	0.31432	0.31431	0.624386
645	0.89888	0.817163	0.320636	0.320831	0.358533	0.0561642	0.8083	0.824941	0.824835	0.55	5.21648	5.7089	5.71237	4.21648	4.7089	4.71237	0.355987	0.322114	0.321899	0.641467
646	1.0111	0.919184	0.328155	0.328193	0.343652	0.0585325	0.8147	0.821652	0.821631	0.55	5.39665	5.60637	5.60702	4.39665	4.60637	4.60702	0.342795	0.328624	0.328581	0.656348
647	1.12332	1.0212	0.334506	0.334641	0.330853	0.0606473	0.8205	0.818769	0.818696	0.55	5.57103	5.5156	5.51782	4.57103	4.5156	4.51782	0.330929	0.33461	0.334461	0.669147
648	1.23555	1.12322	0.340233	0.340437	0.31933	0.0625536	0.8256	0.816255	0.816145	0.55	5.73394	5.43906	5.44232	4.73394	4.43906	4.44232	0.320564	0.339831	0.339605	0.68067
649	1.34777	1.22524	0.345567	0.345436	0.308996	0.0642856	0.8302	0.8139	0.813971	0.55	5.88928	5.3755	5.37346	4.88928	4.3755	4.37346	0.31127	0.344293	0.344437	0.691004
650	1.45999	1.32727	0.350237	0.350075	0.299687	0.0658699	0.8344	0.811841	0.811928	0.55	6.03865	5.31711	5.31465	5.03865	4.31711	4.31465	0.302829	0.348496	0.348675	0.700313
651	1.57221	1.42929	0.354382	0.354303	0.291315	0.0673274	0.8383	0.809973	0.810015	0.55	6.18429	5.26357	5.2624	5.18429	4.26357	4.2624	0.295029	0.352442	0.352529	0.708685
652	1.68444	1.53131	0.361226	0.358145	0.280629	0.0686707	0.8402	0.80826	0.809895	0.55	6.25782	5.26026	5.21539	5.25782	4.26026	4.21539	0.291242	0.352688	0.35607	0.719371
653	1.79666	1.63333	0.368609	0.362917	0.268475	0.069898	0.8406	0.807399	0.810373	0.55	6.27353	5.2735	5.19209	5.27353	4.2735	4.19209	0.290446	0.351703	0.357851	0.731525
654	1.90888	1.73535	0.375956	0.366482	0.257562	0.0710219	0.8411	0.806206	0.81109	0.55	6.29327	5.29352	5.16012	5.29327	4.29352	4.16012	0.289451	0.350223	0.360325	0.742438
655	2.0211	1.83737	0.383127	0.369136	0.247736	0.0720554	0.8417	0.8048	0.811928	0.55	6.31712	5.31711	5.12295	5.31712	4.31711	4.12295	0.288259	0.348496	0.363246	0.752264
656	2.13333	1.93939	0.389686	0.371752	0.238562	0.0730085	0.8422	0.80361	0.812648	0.55	6.33714	5.33754	5.0919	5.33714	4.33754	4.0919	0.287265	0.347014	0.365721	0.761438
657	2.24555	2.04141	0.396172	0.373574	0.230253	0.0738904	0.8428	0.802207	0.813489	0.55	6.36132	5.36162	5.05579	5.36132	4.36162	4.05579	0.286074	0.345283	0.368643	0.769747
658	2.35777	2.14343	0.400562	0.377714	0.221724	0.0747092	0.8428	0.802207	0.813489	0.55	6.36132	5.36162	5.05579	5.36132	4.36162	4.05579	0.286074	0.345283	0.368643	0.778276
659	2.46999	2.24545	0.406487	0.378885	0.214629	0.0754715	0.8434	0.800806	0.814332	0.55	6.3857	5.38596	5.02024	5.3857	4.38596	4.02024	0.284884	0.34355	0.371567	0.785371
660	2.58222	2.34747	0.410314	0.382452	0.207234	0.0761821	0.8434	0.800806	0.814332	0.55	6.3857	5.38596	5.02024	5.3857	4.38596	4.02024	0.284884	0.34355	0.371567	0.792766
661	2.69444	2.44949	0.41579	0.383102	0.201108	0.0768474	0.844	0.799408	0.815177	0.55	6.41026	5.41059	4.98523	5.41026	4.41059	3.98523	0.283694	0.341815	0.374491	0.798892
662	2.80666	2.55151	0.41916	0.386208	0.194632	0.0774704	0.844	0.799408	0.815177	0.55	6.41026	5.41059	4.98523	5.41026	4.41059	3.98523	0.283694	0.341815	0.374491	0.805368
663	2.91888	2.65353	0.424272	0.386437	0.189291	0.078056	0.8446	0.798011	0.816024	0.55	6.43501	5.43548	4.95076	5.43501	4.43548	3.95076	0.282505	0.340079	0.377416	0.810709
664	3.03111	2.75555	0.427556	0.388756	0.183689	0.0786071	0.8447	0.797798	0.816145	0.55	6.43915	5.43906	4.94555	5.43915	4.43906	3.94555	0.282307	0.339831	0.377862	0.816311
665	3.14333	2.85757	0.430378	0.391322	0.1783	0.079126	0.8447	0.797798	0.816145	0.55	6.43915	5.43906	4.94555	5.43915	4.43906	3.94555	0.282307	0.339831	0.377862	0.8217
666	3.25555	2.95959	0.435051	0.391054	0.173894	0.0796173	0.8453	0.796404	0.816993	0.55	6.46412	5.46429	4.91168	5.46412	4.46429	3.91168	0.28112	0.338092	0.380788	0.826106
667	3.36777	3.06161	0.437587	0.393334	0.169079	0.0800813	0.8453	0.796404	0.816993	0.55	6.46412	5.46429	4.91168	5.46412	4.46429	3.91168	0.28112	0.338092	0.380788	0.830921
668	3.48	3.16363	0.439986	0.39549	0.164524	0.0805203	0.8453	0.796404	0.816993	0.55	6.46412	5.46429	4.91168	5.46412	4.46429	3.91168	0.28112	0.338092	0.380788	0.835476
669	3.59222	3.26565	0.444631	0.394431	0.160938	0.0809376	0.846	0.794799	0.817965	0.55	6.49351	5.49346	4.87327	5.49351	4.49346	3.87327	0.279735	0.336104	0.384161	0.839062
670	3.70444	3.36767	0.446809	0.396363	0.156827	0.0813341	0.846	0.794799	0.817965	0.55	6.49351	5.49346	4.87327	5.49351	4.49346	3.87327	0.279735	0.336104	0.384161	0.843173
671	3.81666	3.46969	0.448879	0.398199	0.152921	0.0817109	0.846	0.794799	0.817965	0.55	6.49351	5.49346	4.87327	5.49351	4.49346	3.87327	0.279735	0.336104	0.384161	0.847079
672	3.92889	3.57171	0.450849	0.399946	0.149205	0.0820694	0.846	0.794799	0.817965	0.55	6.49351	5.49346	4.87327	5.49351	4.49346	3.87327	0.279735	0.336104	0.384161	0.850795
673	4.04111	3.67373	0.454854	0.39891	0.146236	0.0824113	0.8466	0.793409	0.818818	0.55	6.5189	5.51931	4.84048	5.5189	4.51931	3.84048	0.278549	0.334361	0.38709	0.853764
674	4.15333	3.77576	0.456658	0.400493	0.142849	0.0827383	0.8466	0.793409	0.818818	0.55	6.5189	5.51931	4.84048	5.5189	4.51931	3.84048	0.278549	0.334361	0.38709	0.857151
675	4.26555	3.87778	0.458701	0.401592	0.139707	0.0830505	0.8467	0.793197	0.81894	0.55	6.52316	5.52303	4.83552	5.52316	4.52303	3.83552	0.278352	0.334112	0.387536	0.860293
676	4.37778	3.9798	0.460349	0.403036	0.136615	0.083349	0.8467	0.793197	0.81894	0.55	6.52316	5.52303	4.83552	5.52316	4.52303	3.83552	0.278352	0.334112	0.387536	0.863385
677	4.49	4.08182	0.461927	0.404417	0.133657	0.0836345	0.8467	0.793197	0.81894	0.55	6.52316	5.52303	4.83552	5.52316	4.52303	3.83552	0.278352	0.334112	0.387536	0.866343
678	4.60222	4.18384	0.465626	0.403036	0.131338	0.0839084	0.8473	0.791809	0.819794	0.55	6.54879	5.54921	4.80329	5.54879	4.54921	3.80329	0.277167	0.332368	0.390466	0.868662
679	4.71444	4.28586	0.467411	0.40389	0.128698	0.0841716	0.8474	0.791598	0.819917	0.55	6.55308	5.55298	4.79841	5.55308	4.55298	3.79841	0.276969	0.332119	0.390912	0.871302
680	4.82667	4.38788	0.468814	0.405102	0.126083	0.0844242	0.8474	0.791598	0.819917	0.55	6.55308	5.55298	4.79841	5.55308	4.55298	3.79841	0.276969	0.332119	0.390912	0.873917
681	4.93889	4.4899	0.470161	0.406266	0.123573	0.0846668	0.8474	0.791598	0.819917	0.55	6.55308	5.55298	4.79841	5.55308	4.55298	3.79841	0.276969	0.332119	0.390912	0.876427
682	5.05111	4.59192	0.471456	0.407385	0.12116	0.0848998	0.8474	0.791598	0.819917	0.55	6.55308	5.55298	4.79841	5.55308	4.55298	3.79841	0.276969	0.332119	0.390912	0.87884
683	5.16333	4.69394	0.4727	0.40846	0.118839	0.085124	0.8474	0.791598	0.819917	0.55	6.55308	5.55298	4.79841	5.55308	4.55298	3.79841	0.276969	0.332119	0.390912	0.881161
684	5.27556	4.79596	0.473898	0.409495	0.116606	0.0853397	0.8474	0.791598	0.819917	0.55	6.55308	5.55298	4.79841	5.55308	4.55298	3.79841	0.276969	0.332119	0.390912	0.883394
685	5.38778	4.89798	0.477643	0.407374	0.114983	0.085548	0.8481	0.790001	0.820896	0.55	6.58328	5.58333	4.76193	5.58328	4.58333	3.76193	0.275588	0.330122	0.394289	0.885017
686	5.5	5	0.478766	0.408332	0.112902	0.0857492	0.8481	0.790001	0.820896	0.55	6.58328	5.58333	4.76193	5.58328	4.58333	3.76193	0.275588	0.330122	0.394289	0.887098
687	0.001	0.001	0.0157119	0.0153978	0.96889	0.000314114	0.6758	0.754957	0.980008	0.5	3.08452	50.0196	4.08092	2.08452	49.0196	3.08092	0.565332	0.0291348	0.405533	0.0311096
688	0.10302	0.10302	0.129236	0.109133	0.761631	0.0201024	0.7438	0.796047	0.844452	0.5	3.9032	6.42888	4.9031	2.9032	5.42888	3.9031	0.427013	0.243913	0.329074	0.238369
689	0.205041	0.205041	0.196668	0.16389	0.639443	0.032778	0.75	0.8	0.833333	0.5	4	6	5	3	5	4	0.415037	0.263034	0.321928	0.360557
690	0.307061	0.307061	0.249722	0.208102	0.542176	0.0416203	0.75	0.8	0.833333	0.5	4	6	5	3	5	4	0.415037	0.263034	0.321928	0.457824
691	0.409082	0.409082	0.275634	0.244474	0.479892	0.0481757	0.7546	0.802942	0.825219	0.5	4.07498	5.72144	5.07465	3.07498	4.72144	4.07465	0.406216	0.277152	0.316632	0.520108
692	0.511102	0.511102	0.289568	0.275585	0.434847	0.0533402	0.76	0.806447	0.815794	0.5	4.16667	5.4287	5.16655	3.16667	4.4287	4.16655	0.395929	0.293724	0.310348	0.565153
693	0.613122	0.613122	0.301942	0.300948	0.39711	0.0575336	0.7637	0.808825	0.809454	0.5	4.23191	5.24809	5.23082	3.23191	4.24809	4.23082	0.388922	0.304978	0.3061	0.60289
694	0.715143	0.715143	0.311919	0.311955	0.376126	0.0610593	0.773	0.804269	0.804246	0.5	4.40529	5.10846	5.10905	3.40529	4.10846	4.10905	0.37146	0.31429	0.31425	0.623874
695	0.817163	0.817163	0.320631	0.320549	0.358821	0.0641261	0.7813	0.799949	0.8	0.5	4.57247	5	4.99872	3.57247	4	3.99872	0.356051	0.321928	0.32202	0.641179
696	0.919184	0.919184	0.328099	0.328127	0.343774	0.0668322	0.7885	0.796322	0.796305	0.5	4.72813	4.9093	4.90971	3.72813	3.9093	3.90971	0.342817	0.328607	0.328576	0.656226
697	1.0212	1.0212	0.334562	0.33466	0.330778	0.0692473	0.795	0.793082	0.793021	0.5	4.87805	4.83142	4.83283	3.87805	3.83142	3.83283	0.330973	0.334568	0.334458	0.669222
698	1.12322	1.12322	0.340538	0.340408	0.319054	0.0714231	0.8007	0.790184	0.790264	0.5	5.01756	4.7679	4.76607	4.01756	3.7679	3.76607	0.320666	0.339594	0.33974	0.680946
699	1.22524	1.22524	0.34565	0.345717	0.308632	0.073399	0.8059	0.787691	0.78765	0.5	5.15198	4.7092	4.71011	4.15198	3.7092	3.71011	0.311327	0.344374	0.344299	0.691368
700	1.32727	1.32727	0.35028	0.350397	0.299323	0.0752054	0.8107	0.785371	0.785299	0.5	5.28262	4.65764	4.6592	4.28262	3.65764	3.6592	0.30276	0.348686	0.348554	0.700677
701	1.42929	1.42929	0.354564	0.354578	0.290858	0.0768666	0.8151	0.783217	0.783208	0.5	5.40833	4.61272	4.6129	4.40833	3.61272	3.6129	0.294951	0.352533	0.352516	0.709142
702	1.53131	1.53131	0.358409	0.358565	0.283026	0.0784019	0.8191	0.781345	0.78125	0.5	5.52792	4.57143	4.57342	4.52792	3.57143	3.57342	0.287889	0.356144	0.355968	0.716974
703	1.63333	1.63333	0.364897	0.362844	0.272258	0.0798213	0.8205	0.780012	0.78125	0.5	5.57103	4.57143	4.54571	4.57103	3.57143	3.54571	0.285425	0.356144	0.358431	0.727742
704	1.73535	1.73535	0.372093	0.366749	0.261158	0.0811226	0.821	0.778806	0.781983	0.5	5.58659	4.5868	4.52093	4.58659	3.5868	3.52093	0.284546	0.354791	0.360663	0.738842
705	1.83737	1.83737	0.378859	0.370144	0.250997	0.0823194	0.8215	0.777602	0.782718	0.5	5.60224	4.60231	4.49644	4.60224	3.60231	3.49644	0.283668	0.353436	0.362896	0.749003
706	1.93939	1.93939	0.386342	0.371454	0.242204	0.0834236	0.8224	0.775413	0.784068	0.5	5.63063	4.63108	4.45263	4.63063	3.63108	3.45263	0.282088	0.35095	0.366962	0.757796
707	2.04141	2.04141	0.391305	0.375644	0.23305	0.0844458	0.8225	0.775198	0.784191	0.5	5.6338	4.63372	4.44835	4.6338	3.63372	3.44835	0.281912	0.350724	0.367364	0.76695
708	2.14343	2.14343	0.396829	0.378211	0.22496	0.0853951	0.8229	0.774213	0.784806	0.5	5.64653	4.64697	4.42896	4.64653	3.64697	3.42896	0.281211	0.349592	0.369197	0.77504
709	2.24545	2.24545	0.402554	0.379747	0.217699	0.0862789	0.8235	0.772799	0.785669	0.5	5.66572	4.66569	4.40139	4.66572	3.66569	3.40139	0.280159	0.348006	0.371835	0.782301
710	2.34747	2.34747	0.407808	0.381367	0.210825	0.0871034	0.824	0.771602	0.786411	0.5	5.68182	4.68189	4.37832	4.68182	3.68189	3.37832	0.279284	0.346645	0.374071	0.789175
711	2.44949	2.44949	0.411421	0.384745	0.203834	0.087875	0.824	0.771602	0.786411	0.5	5.68182	4.68189	4.37832	4.68182	3.68189	3.37832	0.279284	0.346645	0.374071	0.796166
712	2.55151	2.55151	0.416253	0.38589	0.197856	0.088598	0.8245	0.770406	0.787154	0.5	5.69801	4.69822	4.35552	4.69801	3.69822	3.35552	0.278409	0.345283	0.376309	0.802144
713	2.65353	2.65353	0.419444	0.388848	0.191707	0.0892771	0.8245	0.770406	0.787154	0.5	5.69801	4.69822	4.35552	4.69801	3.69822	3.35552	0.278409	0.345283	0.376309	0.808293
714	2.75555	2.75555	0.42393	0.389607	0.186463	0.0899165	0.825	0.769212	0.787898	0.5	5.71429	4.71471	4.33298	4.71429	3.71471	3.33298	0.277534	0.343919	0.378547	0.813537
715	2.85757	2.85757	0.42703	0.391855	0.181115	0.0905194	0.8251	0.768998	0.788022	0.5	5.71755	4.71747	4.32896	4.71755	3.71747	3.32896	0.277359	0.343692	0.378949	0.818885
716	2.95959	2.95959	0.431227	0.392296	0.176477	0.091089	0.8256	0.767805	0.788768	0.5	5.73394	4.73413	4.30673	4.73394	3.73413	3.30673	0.276485	0.342327	0.381188	0.823523
717	3.06161	3.06161	0.433778	0.394616	0.171605	0.0916279	0.8256	0.767805	0.788768	0.5	5.73394	4.73413	4.30673	4.73394	3.73413	3.30673	0.276485	0.342327	0.381188	0.828395
718	3.16363	3.16363	0.438001	0.394427	0.167572	0.0921379	0.8262	0.7664	0.78964	0.5	5.75374	4.75375	4.28083	4.75374	3.75375	3.28083	0.275437	0.340733	0.38383	0.832428
719	3.26565	3.26565	0.440306	0.396502	0.163192	0.0926228	0.8262	0.7664	0.78964	0.5	5.75374	4.75375	4.28083	4.75374	3.75375	3.28083	0.275437	0.340733	0.38383	0.836808
720	3.36767	3.36767	0.442494	0.398472	0.159034	0.093083	0.8262	0.7664	0.78964	0.5	5.75374	4.75375	4.28083	4.75374	3.75375	3.28083	0.275437	0.340733	0.38383	0.840966
721	3.46969	3.46969	0.444572	0.400344	0.155083	0.0935203	0.8262	0.7664	0.78964	0.5	5.75374	4.75375	4.28083	4.75374	3.75375	3.28083	0.275437	0.340733	0.38383	0.844917
722	3.57171	3.57171	0.448424	0.399727	0.151849	0.0939369	0.8268	0.764998	0.790514	0.5	5.77367	4.77358	4.25528	4.77367	3.77358	3.25528	0.27439	0.339137	0.386473	0.848151
723	3.67373	3.67373	0.450323	0.40142	0.148257	0.0943347	0.8268	0.764998	0.790514	0.5	5.77367	4.77358	4.25528	4.77367	3.77358	3.25528	0.27439	0.339137	0.386473	0.851743
724	3.77576	3.77576	0.452134	0.403035	0.144831	0.0947141	0.8268	0.764998	0.790514	0.5	5.77367	4.77358	4.25528	4.77367	3.77358	3.25528	0.27439	0.339137	0.386473	0.855169
725	3.87778	3.87778	0.455487	0.402542	0.14197	0.0950764	0.8273	0.76381	0.791264	0.5	5.79039	4.79075	4.23388	4.79039	3.79075	3.23388	0.273518	0.337768	0.388714	0.85803
726	3.9798	3.9798	0.457151	0.404012	0.138836	0.0954237	0.8273	0.76381	0.791264	0.5	5.79039	4.79075	4.23388	4.79039	3.79075	3.23388	0.273518	0.337768	0.388714	0.861164
727	4.08182	4.08182	0.45903	0.405054	0.135916	0.095756	0.8274	0.763597	0.79139	0.5	5.79374	4.79363	4.23006	4.79374	3.79363	3.23006	0.273343	0.33754	0.389117	0.864084
728	4.18384	4.18384	0.460556	0.406401	0.133043	0.0960744	0.8274	0.763597	0.79139	0.5	5.79374	4.79363	4.23006	4.79374	3.79363	3.23006	0.273343	0.33754	0.389117	0.866957
729	4.28586	4.28586	0.462019	0.407692	0.130289	0.0963797	0.8274	0.763597	0.79139	0.5	5.79374	4.79363	4.23006	4.79374	3.79363	3.23006	0.273343	0.33754	0.389117	0.869711
730	4.38788	4.38788	0.46538	0.406528	0.128092	0.0966731	0.828	0.762198	0.792267	0.5	5.81395	4.81388	4.20518	4.81395	3.81388	3.20518	0.272297	0.335941	0.391762	0.871908
731	4.4899	4.4899	0.466738	0.407715	0.125547	0.0969553	0.828	0.762198	0.792267	0.5	5.81395	4.81388	4.20518	4.81395	3.81388	3.20518	0.272297	0.335941	0.391762	0.874453
732	4.59192	4.59192	0.468044	0.408855	0.123101	0.0972265	0.828	0.762198	0.792267	0.5	5.81395	4.81388	4.20518	4.81395	3.81388	3.20518	0.272297	0.335941	0.391762	0.876899
733	4.69394	4.69394	0.4693	0.409952	0.120749	0.0974873	0.828	0.762198	0.792267	0.5	5.81395	4.81388	4.20518	4.81395	3.81388	3.20518	0.272297	0.335941	0.391762	0.879251
734	4.79596	4.79596	0.470508	0.411008	0.118484	0.0977384	0.828	0.762198	0.792267	0.5	5.81395	4.81388	4.20518	4.81395	3.81388	3.20518	0.272297	0.335941	0.391762	0.881516
735	4.89798	4.89798	0.471672	0.412024	0.116304	0.0979802	0.828	0.762198	0.792267	0.5	5.81395	4.81388	4.20518	4.81395	3.81388	3.20518	0.272297	0.335941	0.391762	0.883696
736	5	5	0.474802	0.410596	0.114602	0.0982141	0.8286	0.760801	0.793147	0.5	5.83431	4.83436	4.18063	4.83431	3.83436	3.18063	0.271252	0.334339	0.394408	0.885398
737	0.0012	0.001	0.0137942	0.0135437	0.972662	0.000250558	0.7424	0.823141	0.981836	0.6	3.88199	55.0541	5.65423	2.88199	54.0541	4.65423	0.583109	0.035885	0.381006	0.0273379
738	0.123624	0.10302	0.130677	0.114931	0.754391	0.0157456	0.7974	0.85553	0.879507	0.6	4.93583	8.29927	6.92188	3.93583	7.29927	5.92188	0.443202	0.251345	0.305454	0.245609
739	0.246049	0.205041	0.203139	0.17775	0.619111	0.0253886	0.8	0.857125	0.875018	0.6	5	8.00117	6.99913	4	7.00117	5.99913	0.436829	0.261362	0.301808	0.380889
740	0.368473	0.307061	0.254716	0.224006	0.521278	0.0319648	0.8003	0.857304	0.874508	0.6	5.00751	7.96864	7.00788	4.00751	6.96864	6.00788	0.436095	0.262504	0.301401	0.478722
899	0.41491	0.345759	0.268075	0.238532	0.493393	0.0339484	0.801	0.857678	0.873362	0.6	5.02513	7.89655	7.02632	4.02513	6.89655	6.02632	0.434384	0.26507	0.300546	0.506607
741	0.490898	0.409082	0.276237	0.262985	0.460778	0.0367944	0.8048	0.860089	0.866802	0.6	5.12295	7.50759	7.14742	4.12295	6.50759	6.14742	0.425119	0.279832	0.29505	0.539222
742	0.613322	0.511102	0.290459	0.290705	0.418837	0.0405659	0.8105	0.860457	0.860338	0.6	5.27704	7.16016	7.16622	4.27704	6.16016	6.16622	0.411303	0.294483	0.294214	0.581163
743	0.735747	0.613122	0.302674	0.302606	0.39472	0.0436831	0.8195	0.855644	0.855676	0.6	5.54017	6.92885	6.9273	4.54017	5.92885	5.9273	0.389685	0.305121	0.305195	0.60528
744	0.858171	0.715143	0.312468	0.312469	0.375063	0.0463491	0.8272	0.851668	0.851668	0.6	5.78704	6.74163	6.74165	4.78704	5.74163	5.74165	0.371377	0.314312	0.314311	0.624937
745	0.980596	0.817163	0.320828	0.32102	0.358152	0.0486708	0.8337	0.848387	0.848296	0.6	6.01323	6.5918	6.59573	5.01323	5.5918	5.59573	0.356054	0.322077	0.321869	0.641848
746	1.10302	0.919184	0.328142	0.328264	0.343594	0.0507217	0.8394	0.845485	0.845428	0.6	6.22665	6.46946	6.47186	5.22665	5.46946	5.47186	0.342716	0.328708	0.328576	0.656406
747	1.22544	1.0212	0.334597	0.334665	0.330738	0.052554	0.8444	0.842965	0.842933	0.6	6.42674	6.36673	6.36802	5.42674	5.36673	5.36802	0.331089	0.334492	0.334418	0.669262
748	1.34787	1.12322	0.340257	0.340354	0.319389	0.0542065	0.8489	0.840735	0.840689	0.6	6.61813	6.27704	6.27885	5.61813	5.27704	5.27885	0.320685	0.339711	0.339605	0.680611
749	1.47029	1.22524	0.345354	0.345344	0.309301	0.0557085	0.853	0.838687	0.838692	0.6	6.80272	6.19931	6.19913	5.80272	5.19931	5.19913	0.311252	0.344368	0.344379	0.690699
750	1.59272	1.32727	0.349817	0.350058	0.300126	0.0570831	0.8567	0.836932	0.83682	0.6	6.97837	6.12821	6.13243	5.97837	5.12821	5.13243	0.302779	0.348742	0.348479	0.699874
751	1.71514	1.42929	0.35578	0.354495	0.289725	0.0583466	0.8591	0.835409	0.836004	0.6	7.09723	6.09771	6.07567	6.09723	5.09771	5.07567	0.297303	0.350652	0.352045	0.710275
752	1.83757	1.53131	0.364615	0.358447	0.276938	0.0594979	0.8597	0.834012	0.83682	0.6	7.12758	6.12821	6.02453	6.12758	5.12821	5.02453	0.295936	0.348742	0.355322	0.723062
753	1.95999	1.63333	0.373185	0.36127	0.265545	0.0605475	0.8604	0.832404	0.837755	0.6	7.16332	6.16351	5.96671	6.16332	5.16351	4.96671	0.294343	0.346556	0.359101	0.734455
754	2.08242	1.73535	0.380754	0.364434	0.254811	0.0615081	0.8609	0.831223	0.838457	0.6	7.18907	6.19031	5.92498	6.18907	5.19031	4.92498	0.293206	0.344916	0.361879	0.745189
755	2.20484	1.83737	0.386503	0.369203	0.244295	0.0623914	0.861	0.83101	0.838574	0.6	7.19424	6.19481	5.91753	6.19424	5.19481	4.91753	0.292978	0.344642	0.36238	0.755705
756	2.32727	1.93939	0.393839	0.370508	0.235652	0.0632061	0.8617	0.829407	0.839513	0.6	7.23066	6.23104	5.8619	6.23066	5.23104	4.8619	0.291387	0.342452	0.366161	0.764348
757	2.44969	2.04141	0.398533	0.374923	0.226544	0.0639593	0.8617	0.829407	0.839513	0.6	7.23066	6.23104	5.8619	6.23066	5.23104	4.8619	0.291387	0.342452	0.366161	0.773456
758	2.57211	2.14343	0.405268	0.375501	0.219231	0.064659	0.8624	0.827806	0.840454	0.6	7.26744	6.26778	5.80741	6.26744	5.26778	4.80741	0.289798	0.340259	0.369943	0.780769
759	2.69454	2.24545	0.409346	0.379279	0.211376	0.0653095	0.8624	0.827806	0.840454	0.6	7.26744	6.26778	5.80741	6.26744	5.26778	4.80741	0.289798	0.340259	0.369943	0.788624
760	2.81696	2.34747	0.415606	0.379283	0.205112	0.0659164	0.8631	0.826208	0.841397	0.6	7.3046	6.30504	5.754	6.3046	5.30504	4.754	0.288209	0.338064	0.373726	0.794888
761	2.93939	2.44949	0.419187	0.382551	0.198262	0.0664844	0.8631	0.826208	0.841397	0.6	7.3046	6.30504	5.754	6.3046	5.30504	4.754	0.288209	0.338064	0.373726	0.801738
762	3.06181	2.55151	0.422865	0.385139	0.191996	0.0670156	0.8632	0.825996	0.841515	0.6	7.30994	6.30973	5.747	6.30994	5.30973	4.747	0.287983	0.33779	0.374227	0.808004
763	3.18424	2.65353	0.428563	0.384488	0.186949	0.0675158	0.8639	0.824401	0.84246	0.6	7.34754	6.34759	5.69479	6.34754	5.34759	4.69479	0.286396	0.335592	0.378012	0.813051
764	3.30666	2.75555	0.43155	0.387168	0.181282	0.0679863	0.8639	0.824401	0.84246	0.6	7.34754	6.34759	5.69479	6.34754	5.34759	4.69479	0.286396	0.335592	0.378012	0.818718
765	3.42909	2.85757	0.434361	0.38969	0.175949	0.0684292	0.8639	0.824401	0.84246	0.6	7.34754	6.34759	5.69479	6.34754	5.34759	4.69479	0.286396	0.335592	0.378012	0.824051
766	3.55151	2.95959	0.437011	0.392068	0.17092	0.0688468	0.8639	0.824401	0.84246	0.6	7.34754	6.34759	5.69479	6.34754	5.34759	4.69479	0.286396	0.335592	0.378012	0.82908
767	3.67393	3.06161	0.442185	0.39078	0.167035	0.069243	0.8646	0.822808	0.843407	0.6	7.38552	6.386	5.6436	6.38552	5.386	4.6436	0.28481	0.333392	0.381798	0.832965
768	3.79636	3.16363	0.44458	0.392896	0.162524	0.069618	0.8646	0.822808	0.843407	0.6	7.38552	6.386	5.6436	6.38552	5.386	4.6436	0.28481	0.333392	0.381798	0.837476
769	3.91878	3.26565	0.447199	0.394433	0.158367	0.0699735	0.8647	0.822597	0.843526	0.6	7.39098	6.39084	5.6369	6.39098	5.39084	4.6369	0.284584	0.333117	0.382299	0.841633
770	4.04121	3.36767	0.449355	0.396335	0.15431	0.0703108	0.8647	0.822597	0.843526	0.6	7.39098	6.39084	5.6369	6.39098	5.39084	4.6369	0.284584	0.333117	0.382299	0.84569
771	4.16363	3.46969	0.454153	0.394608	0.151239	0.0706318	0.8654	0.821008	0.844476	0.6	7.42942	6.42986	5.58683	6.42942	5.42986	4.58683	0.283	0.330914	0.386087	0.848761
772	4.28606	3.57171	0.456482	0.395853	0.147666	0.0709379	0.8655	0.820797	0.844595	0.6	7.43494	6.43478	5.58027	6.43494	5.43478	4.58027	0.282773	0.330638	0.386588	0.852334
773	4.40848	3.67373	0.458	0.397951	0.144049	0.0712301	0.8654	0.821008	0.844476	0.6	7.42942	6.42986	5.58683	6.42942	5.42986	4.58683	0.283	0.330914	0.386087	0.855951
774	4.53091	3.77576	0.460153	0.399037	0.140809	0.0715085	0.8655	0.820797	0.844595	0.6	7.43494	6.43478	5.58027	6.43494	5.43478	4.58027	0.282773	0.330638	0.386588	0.859191
775	4.65333	3.87778	0.461864	0.400521	0.137615	0.0717744	0.8655	0.820797	0.844595	0.6	7.43494	6.43478	5.58027	6.43494	5.43478	4.58027	0.282773	0.330638	0.386588	0.862385
776	4.77576	3.9798	0.4635	0.401939	0.134562	0.0720285	0.8655	0.820797	0.844595	0.6	7.43494	6.43478	5.58027	6.43494	5.43478	4.58027	0.282773	0.330638	0.386588	0.865438
777	4.89818	4.08182	0.465064	0.403295	0.131641	0.0722716	0.8655	0.820797	0.844595	0.6	7.43494	6.43478	5.58027	6.43494	5.43478	4.58027	0.282773	0.330638	0.386588	0.868359
778	5.0206	4.18384	0.469797	0.400585	0.129618	0.0725057	0.8663	0.819	0.845666	0.6	7.47943	6.47945	5.52487	6.47943	5.47945	4.52487	0.280965	0.328157	0.390879	0.870382
779	5.14303	4.28586	0.471251	0.401824	0.126924	0.0727301	0.8663	0.819	0.845666	0.6	7.47943	6.47945	5.52487	6.47943	5.47945	4.52487	0.280965	0.328157	0.390879	0.873076
780	5.26545	4.38788	0.472646	0.403014	0.12434	0.0729454	0.8663	0.819	0.845666	0.6	7.47943	6.47945	5.52487	6.47943	5.47945	4.52487	0.280965	0.328157	0.390879	0.87566
781	5.38788	4.4899	0.473985	0.404156	0.121859	0.073152	0.8663	0.819	0.845666	0.6	7.47943	6.47945	5.52487	6.47943	5.47945	4.52487	0.280965	0.328157	0.390879	0.878141
782	5.5103	4.59192	0.475272	0.405253	0.119475	0.0733506	0.8663	0.819	0.845666	0.6	7.47943	6.47945	5.52487	6.47943	5.47945	4.52487	0.280965	0.328157	0.390879	0.880525
783	5.63273	4.69394	0.476509	0.406308	0.117183	0.0735416	0.8663	0.819	0.845666	0.6	7.47943	6.47945	5.52487	6.47943	5.47945	4.52487	0.280965	0.328157	0.390879	0.882817
784	5.75515	4.79596	0.4777	0.407323	0.114977	0.0737254	0.8663	0.819	0.845666	0.6	7.47943	6.47945	5.52487	6.47943	5.47945	4.52487	0.280965	0.328157	0.390879	0.885023
785	5.87758	4.89798	0.478847	0.408301	0.112852	0.0739024	0.8663	0.819	0.845666	0.6	7.47943	6.47945	5.52487	6.47943	5.47945	4.52487	0.280965	0.328157	0.390879	0.887148
787	0.0014	0.001	0.0144433	0.014256	0.971301	0.000187301	0.807164	0.878628	0.987032	0.7	5.18576	77.1123	8.23912	4.18576	76.1123	7.23912	0.600625	0.0365961	0.362778	0.0286992
788	0.144229	0.10302	0.131315	0.119738	0.748947	0.0115765	0.84995	0.903203	0.911841	0.7	6.66445	11.3432	10.3309	5.66445	10.3432	9.3309	0.455815	0.258749	0.285436	0.251053
789	0.287057	0.205041	0.209061	0.190683	0.600256	0.0184554	0.85005	0.903214	0.911723	0.7	6.66889	11.3279	10.3321	5.66889	10.3279	9.33212	0.455485	0.259114	0.285401	0.399744
790	0.429886	0.307061	0.257693	0.239264	0.503043	0.0230539	0.85075	0.903647	0.910537	0.7	6.70016	11.1778	10.3785	5.70016	10.1778	9.37846	0.453178	0.262762	0.28406	0.496957
791	0.572714	0.409082	0.277271	0.277139	0.44559	0.0264039	0.855148	0.904727	0.904772	0.7	6.90361	10.5011	10.4961	5.90361	9.50113	9.49611	0.43872	0.28057	0.280711	0.55441
792	0.715543	0.511102	0.291666	0.291903	0.416431	0.0290641	0.863446	0.900432	0.900351	0.7	7.32308	10.0353	10.0434	6.32308	9.03527	9.04341	0.411648	0.294302	0.29405	0.583569
793	0.858371	0.613122	0.303437	0.303299	0.393264	0.0312868	0.870243	0.896845	0.896892	0.7	7.70673	9.69855	9.69414	6.70673	8.69855	8.69414	0.389662	0.305096	0.305243	0.606736
794	1.0012	0.715143	0.312859	0.313045	0.374096	0.0331897	0.875941	0.893978	0.893915	0.7	8.0607	9.42639	9.43201	7.0607	8.42639	8.43201	0.371364	0.314417	0.314219	0.625904
795	1.14403	0.817163	0.321258	0.321158	0.357585	0.0348485	0.88074	0.891491	0.891525	0.7	8.38502	9.2187	9.21583	7.38502	8.2187	8.21583	0.356047	0.321923	0.32203	0.642415
796	1.28686	0.919184	0.328603	0.328332	0.343065	0.0363151	0.884838	0.889395	0.889486	0.7	8.68345	9.04866	9.0412	7.68345	8.04866	8.0412	0.34303	0.328341	0.328629	0.656935
797	1.42969	1.0212	0.334666	0.334475	0.330858	0.0376266	0.888637	0.887506	0.88757	0.7	8.97965	8.8944	8.88933	7.97965	7.8944	7.88933	0.331019	0.334389	0.334592	0.669142
798	1.57251	1.12322	0.3401	0.340157	0.319743	0.0388104	0.891936	0.885904	0.885885	0.7	9.25378	8.76312	8.76457	8.25378	7.76312	7.76457	0.320631	0.339715	0.339655	0.680257
799	1.71534	1.22524	0.345138	0.34501	0.309852	0.0398874	0.894935	0.884388	0.884431	0.7	9.51792	8.65282	8.6496	8.51792	7.65282	7.6496	0.311219	0.344322	0.344459	0.690148
800	1.85817	1.32727	0.353635	0.349331	0.297034	0.0408693	0.896335	0.883007	0.884431	0.7	9.64642	8.65282	8.54751	8.64642	7.65282	7.54751	0.306838	0.344322	0.34884	0.702966
801	2.001	1.42929	0.36307	0.353743	0.283187	0.0417568	0.896834	0.881957	0.88499	0.7	9.69315	8.69487	8.47151	8.69315	7.69487	7.47151	0.305275	0.342551	0.352174	0.716813
802	2.14383	1.53131	0.370789	0.359278	0.269933	0.0425608	0.897034	0.881538	0.885213	0.7	9.71197	8.71182	8.44152	8.71197	7.71182	7.44152	0.30465	0.341842	0.353508	0.730067
803	2.28666	1.63333	0.38014	0.360665	0.259195	0.0432943	0.897734	0.87996	0.88611	0.7	9.77843	8.78037	8.33055	8.77843	7.78037	7.33055	0.302464	0.339005	0.358531	0.740805
804	2.42949	1.73535	0.386794	0.364983	0.248224	0.0439653	0.897934	0.879541	0.886334	0.7	9.79758	8.7977	8.3016	8.79758	7.7977	7.3016	0.30184	0.338295	0.359865	0.751776
805	2.57231	1.83737	0.394936	0.365939	0.239126	0.0445803	0.898534	0.878175	0.88712	0.7	9.8555	8.85896	8.20852	8.8555	7.85896	7.20852	0.299968	0.33581	0.364222	0.760874
806	2.71514	1.93939	0.401173	0.368711	0.230117	0.0451491	0.898834	0.877549	0.887457	0.7	9.88472	8.88551	8.16652	8.88472	7.88551	7.16652	0.299032	0.334744	0.366224	0.769883
807	2.85797	2.04141	0.406252	0.372367	0.22138	0.0456746	0.898934	0.87734	0.88757	0.7	9.89449	8.8944	8.15261	8.89449	7.8944	7.15261	0.29872	0.334389	0.366891	0.77862
808	3.0008	2.14343	0.410579	0.376333	0.213088	0.046161	0.898934	0.87734	0.88757	0.7	9.89449	8.8944	8.15261	8.89449	7.8944	7.15261	0.29872	0.334389	0.366891	0.786912
809	3.14363	2.24545	0.41795	0.375216	0.206834	0.0466137	0.899633	0.875769	0.888471	0.7	9.96348	8.96625	8.04949	8.96348	7.96625	7.04949	0.296539	0.331545	0.371917	0.793166
810	3.28646	2.34747	0.42303	0.37673	0.20024	0.0470371	0.899933	0.875143	0.888809	0.7	9.99334	8.99353	8.00919	8.99334	7.99353	7.00919	0.295604	0.330477	0.373919	0.79976
811	3.42929	2.44949	0.426588	0.379898	0.193514	0.0474327	0.899933	0.875143	0.888809	0.7	9.99334	8.99353	8.00919	8.99334	7.99353	7.00919	0.295604	0.330477	0.373919	0.806486
812	3.57211	2.55151	0.429914	0.38286	0.187225	0.0478026	0.899933	0.875143	0.888809	0.7	9.99334	8.99353	8.00919	8.99334	7.99353	7.00919	0.295604	0.330477	0.373919	0.812775
813	3.71494	2.65353	0.433031	0.385636	0.181332	0.0481492	0.899933	0.875143	0.888809	0.7	9.99334	8.99353	8.00919	8.99334	7.99353	7.00919	0.295604	0.330477	0.373919	0.818668
814	3.85777	2.75555	0.435958	0.388243	0.175799	0.0484746	0.899933	0.875143	0.888809	0.7	9.99334	8.99353	8.00919	8.99334	7.99353	7.00919	0.295604	0.330477	0.373919	0.824201
815	4.0006	2.85757	0.438712	0.390695	0.170594	0.0487808	0.899933	0.875143	0.888809	0.7	9.99334	8.99353	8.00919	8.99334	7.99353	7.00919	0.295604	0.330477	0.373919	0.829406
816	4.14343	2.95959	0.441307	0.393006	0.165687	0.0490694	0.899933	0.875143	0.888809	0.7	9.99334	8.99353	8.00919	8.99334	7.99353	7.00919	0.295604	0.330477	0.373919	0.834313
817	4.28626	3.06161	0.443757	0.395188	0.161055	0.0493418	0.899933	0.875143	0.888809	0.7	9.99334	8.99353	8.00919	8.99334	7.99353	7.00919	0.295604	0.330477	0.373919	0.838945
818	4.42909	3.16363	0.446074	0.397251	0.156675	0.0495994	0.899933	0.875143	0.888809	0.7	9.99334	8.99353	8.00919	8.99334	7.99353	7.00919	0.295604	0.330477	0.373919	0.843325
819	4.57191	3.26565	0.448268	0.399205	0.152527	0.0498433	0.899933	0.875143	0.888809	0.7	9.99334	8.99353	8.00919	8.99334	7.99353	7.00919	0.295604	0.330477	0.373919	0.847473
820	4.71474	3.36767	0.450349	0.401058	0.148593	0.0500747	0.899933	0.875143	0.888809	0.7	9.99334	8.99353	8.00919	8.99334	7.99353	7.00919	0.295604	0.330477	0.373919	0.851407
821	4.85757	3.46969	0.452325	0.402818	0.144857	0.0502945	0.899933	0.875143	0.888809	0.7	9.99334	8.99353	8.00919	8.99334	7.99353	7.00919	0.295604	0.330477	0.373919	0.855143
822	5.0004	3.57171	0.454204	0.404492	0.141304	0.0505034	0.899933	0.875143	0.888809	0.7	9.99334	8.99353	8.00919	8.99334	7.99353	7.00919	0.295604	0.330477	0.373919	0.858696
823	5.14323	3.67373	0.455993	0.406085	0.137921	0.0507024	0.899933	0.875143	0.888809	0.7	9.99334	8.99353	8.00919	8.99334	7.99353	7.00919	0.295604	0.330477	0.373919	0.862079
824	5.28606	3.77576	0.457699	0.407604	0.134697	0.050892	0.899933	0.875143	0.888809	0.7	9.99334	8.99353	8.00919	8.99334	7.99353	7.00919	0.295604	0.330477	0.373919	0.865303
825	5.42889	3.87778	0.459327	0.409054	0.131619	0.051073	0.899933	0.875143	0.888809	0.7	9.99334	8.99353	8.00919	8.99334	7.99353	7.00919	0.295604	0.330477	0.373919	0.868381
826	5.57171	3.9798	0.460373	0.411087	0.128539	0.0512413	0.899833	0.875352	0.888696	0.7	9.98337	8.98442	8.02258	8.98337	7.98442	7.02258	0.295916	0.330833	0.373251	0.871461
827	5.71454	4.08182	0.462369	0.411763	0.125868	0.0514113	0.899933	0.875143	0.888809	0.7	9.99334	8.99353	8.00919	8.99334	7.99353	7.00919	0.295604	0.330477	0.373919	0.874132
828	5.85737	4.18384	0.463792	0.413031	0.123177	0.0515696	0.899933	0.875143	0.888809	0.7	9.99334	8.99353	8.00919	8.99334	7.99353	7.00919	0.295604	0.330477	0.373919	0.876823
829	0.0016	0.001	0.0137707	0.0136462	0.972583	0.000124521	0.8719	0.925909	0.990958	0.8	7.8064	110.589	13.4969	6.8064	109.589	12.4969	0.614315	0.0407075	0.344977	0.0274169
830	0.164833	0.10302	0.13671	0.12914	0.73415	0.00757081	0.8999	0.941105	0.944622	0.8	9.99001	18.0576	16.9792	8.99001	17.0576	15.9792	0.472663	0.255311	0.272027	0.26585
831	0.328065	0.205041	0.214232	0.203084	0.582685	0.0119355	0.9001	0.941229	0.944287	0.8	10.01	17.9492	17.0151	9.01001	16.9492	16.0151	0.471667	0.256898	0.271435	0.417315
832	0.491298	0.307061	0.260502	0.253514	0.485985	0.0148033	0.9008	0.941607	0.943174	0.8	10.0806	17.5975	17.1255	9.08065	16.5975	16.1255	0.468183	0.262184	0.269633	0.514015
833	0.654531	0.409082	0.278464	0.27866	0.442876	0.0169034	0.9067	0.93934	0.939298	0.8	10.7181	16.4739	16.4855	9.71811	15.4739	15.4855	0.438927	0.280638	0.280435	0.557124
834	0.817763	0.511102	0.292587	0.292519	0.414894	0.0185971	0.9123	0.936424	0.936439	0.8	11.4025	15.733	15.7293	10.4025	14.733	14.7293	0.411333	0.294298	0.294369	0.585106
835	0.980996	0.613122	0.303892	0.30425	0.391858	0.0200134	0.9167	0.934221	0.934143	0.8	12.0048	15.1844	15.2023	11.0048	14.1844	14.2023	0.389772	0.3053	0.304928	0.608142
836	1.14423	0.715143	0.313509	0.3136	0.372891	0.021227	0.9204	0.932312	0.932292	0.8	12.5628	14.7694	14.7737	11.5628	13.7694	13.7737	0.37172	0.314188	0.314092	0.627109
837	1.30746	0.817163	0.321424	0.321612	0.356965	0.0222858	0.9236	0.930706	0.930665	0.8	13.089	14.4228	14.4313	12.089	13.4228	13.4313	0.356166	0.322014	0.321819	0.643035
838	1.47069	0.919184	0.328283	0.32845	0.343267	0.0232227	0.9264	0.929296	0.92926	0.8	13.587	14.1363	14.1435	12.587	13.1363	13.1435	0.342601	0.328787	0.328612	0.656733
839	1.63393	1.0212	0.334528	0.334551	0.330921	0.0240612	0.9288	0.928079	0.928074	0.8	14.0449	13.9032	13.9042	13.0449	12.9032	12.9042	0.331006	0.334509	0.334485	0.669079
840	1.79716	1.12322	0.339975	0.340259	0.319766	0.0248186	0.9309	0.92706	0.926999	0.8	14.4718	13.6984	13.7099	13.4718	12.6984	12.7099	0.320885	0.339705	0.33941	0.680234
841	1.96039	1.22524	0.349373	0.34496	0.305667	0.0255046	0.9319	0.926065	0.926999	0.8	14.6843	13.6984	13.5254	13.6843	12.6984	12.5254	0.316074	0.339705	0.344222	0.694333
842	2.12362	1.32727	0.359926	0.349383	0.290691	0.0261203	0.9323	0.925239	0.927429	0.8	14.771	13.7796	13.3759	13.771	12.7796	12.3759	0.31415	0.337627	0.348222	0.709309
843	2.28686	1.42929	0.369769	0.352912	0.277319	0.0266755	0.9327	0.924413	0.927859	0.8	14.8588	13.8617	13.2298	13.8588	12.8617	12.2298	0.312228	0.335549	0.352223	0.722681
844	2.45009	1.53131	0.377872	0.357617	0.264511	0.0271787	0.9329	0.924	0.928074	0.8	14.9031	13.9032	13.158	13.9031	12.9032	12.158	0.311267	0.334509	0.354224	0.735489
845	2.61332	1.63333	0.38422	0.363624	0.252156	0.0276353	0.9329	0.924	0.928074	0.8	14.9031	13.9032	13.158	13.9031	12.9032	12.158	0.311267	0.334509	0.354224	0.747844
846	2.77656	1.73535	0.392375	0.365627	0.241999	0.0280528	0.9332	0.923275	0.928505	0.8	14.9701	13.987	13.0335	13.9701	12.987	12.0335	0.309826	0.332429	0.357745	0.758001
847	2.93979	1.83737	0.397719	0.370606	0.231675	0.0284349	0.9332	0.923275	0.928505	0.8	14.9701	13.987	13.0335	13.9701	12.987	12.0335	0.309826	0.332429	0.357745	0.768325
848	3.10302	1.93939	0.402626	0.375179	0.222196	0.0287857	0.9332	0.923275	0.928505	0.8	14.9701	13.987	13.0335	13.9701	12.987	12.0335	0.309826	0.332429	0.357745	0.777804
849	3.26625	2.04141	0.40731	0.378906	0.213783	0.0291092	0.9333	0.923176	0.928505	0.8	14.9925	13.987	13.0167	13.9925	12.987	12.0167	0.309346	0.332429	0.358225	0.786217
850	3.42949	2.14343	0.411497	0.382802	0.205701	0.0294084	0.9333	0.923176	0.928505	0.8	14.9925	13.987	13.0167	13.9925	12.987	12.0167	0.309346	0.332429	0.358225	0.794299
851	3.59272	2.24545	0.415379	0.386413	0.198208	0.0296859	0.9333	0.923176	0.928505	0.8	14.9925	13.987	13.0167	13.9925	12.987	12.0167	0.309346	0.332429	0.358225	0.801792
852	3.75595	2.34747	0.418989	0.38977	0.191241	0.0299438	0.9333	0.923176	0.928505	0.8	14.9925	13.987	13.0167	13.9925	12.987	12.0167	0.309346	0.332429	0.358225	0.808759
853	3.91918	2.44949	0.422353	0.3929	0.184747	0.0301842	0.9333	0.923176	0.928505	0.8	14.9925	13.987	13.0167	13.9925	12.987	12.0167	0.309346	0.332429	0.358225	0.815253
854	4.08242	2.55151	0.425496	0.395824	0.17868	0.0304088	0.9333	0.923176	0.928505	0.8	14.9925	13.987	13.0167	13.9925	12.987	12.0167	0.309346	0.332429	0.358225	0.82132
855	4.24565	2.65353	0.428439	0.398562	0.172999	0.0306192	0.9333	0.923176	0.928505	0.8	14.9925	13.987	13.0167	13.9925	12.987	12.0167	0.309346	0.332429	0.358225	0.827001
856	4.40888	2.75555	0.431201	0.401131	0.167668	0.0308166	0.9333	0.923176	0.928505	0.8	14.9925	13.987	13.0167	13.9925	12.987	12.0167	0.309346	0.332429	0.358225	0.832332
857	4.57211	2.85757	0.433798	0.403547	0.162656	0.0310021	0.9333	0.923176	0.928505	0.8	14.9925	13.987	13.0167	13.9925	12.987	12.0167	0.309346	0.332429	0.358225	0.837344
858	4.73535	2.95959	0.436244	0.405822	0.157934	0.031177	0.9333	0.923176	0.928505	0.8	14.9925	13.987	13.0167	13.9925	12.987	12.0167	0.309346	0.332429	0.358225	0.842066
859	4.89858	3.06161	0.438552	0.407969	0.153479	0.0313419	0.9333	0.923176	0.928505	0.8	14.9925	13.987	13.0167	13.9925	12.987	12.0167	0.309346	0.332429	0.358225	0.846521
860	5.06181	3.16363	0.440733	0.409998	0.149269	0.0314978	0.9333	0.923176	0.928505	0.8	14.9925	13.987	13.0167	13.9925	12.987	12.0167	0.309346	0.332429	0.358225	0.850731
861	5.22504	3.26565	0.442798	0.411919	0.145283	0.0316454	0.9333	0.923176	0.928505	0.8	14.9925	13.987	13.0167	13.9925	12.987	12.0167	0.309346	0.332429	0.358225	0.854717
862	5.38828	3.36767	0.444755	0.41374	0.141504	0.0317853	0.9333	0.923176	0.928505	0.8	14.9925	13.987	13.0167	13.9925	12.987	12.0167	0.309346	0.332429	0.358225	0.858496
863	5.55151	3.46969	0.446614	0.415469	0.137918	0.0319181	0.9333	0.923176	0.928505	0.8	14.9925	13.987	13.0167	13.9925	12.987	12.0167	0.309346	0.332429	0.358225	0.862082
864	5.71474	3.57171	0.44838	0.417112	0.134508	0.0320443	0.9333	0.923176	0.928505	0.8	14.9925	13.987	13.0167	13.9925	12.987	12.0167	0.309346	0.332429	0.358225	0.865492
865	5.87798	3.67373	0.450061	0.418676	0.131263	0.0321644	0.9333	0.923176	0.928505	0.8	14.9925	13.987	13.0167	13.9925	12.987	12.0167	0.309346	0.332429	0.358225	0.868737
866	0.0018	0.001	0.0199969	0.0199348	0.960068	6.20195e-05	0.9352	0.965355	0.996899	0.9	15.4321	322.429	28.8642	14.4321	321.429	27.8642	0.635863	0.0294824	0.334654	0.0399317
867	0.185437	0.10302	0.141291	0.137577	0.721132	0.00371457	0.95	0.972947	0.97371	0.9	20	38.037	36.965	19	37.037	35.965	0.486836	0.252864	0.2603	0.278868
868	0.369073	0.205041	0.219509	0.214199	0.566292	0.00579404	0.9501	0.97295	0.973605	0.9	20.0401	37.8852	36.9689	19.0401	36.8852	35.9689	0.485837	0.253891	0.260272	0.433708
869	0.55271	0.307061	0.261173	0.261283	0.477544	0.00714113	0.9513	0.972669	0.972658	0.9	20.5339	36.5731	36.5885	19.5339	35.5731	35.5885	0.473857	0.263127	0.263016	0.522456
870	0.736347	0.409082	0.279676	0.278801	0.441523	0.00814592	0.9549	0.970782	0.970874	0.9	22.1729	34.3333	34.2258	21.1729	33.3333	33.2258	0.438007	0.280549	0.281444	0.558477
871	0.919984	0.511102	0.293847	0.293748	0.412404	0.00895818	0.9575	0.969504	0.969514	0.9	23.5294	32.8021	32.7911	22.5294	31.8021	31.7911	0.4122	0.29385	0.29395	0.587596
872	1.10362	0.613122	0.304677	0.304293	0.391031	0.00963794	0.9598	0.968327	0.968367	0.9	24.8756	31.6122	31.5724	23.8756	30.6122	30.5724	0.389428	0.30509	0.305482	0.608969
873	1.28726	0.715143	0.313809	0.314004	0.372187	0.0102208	0.9616	0.96745	0.96743	0.9	26.0417	30.703	30.722	25.0417	29.703	29.722	0.371645	0.314277	0.314078	0.627813
874	1.47089	0.817163	0.321236	0.321958	0.356806	0.0107297	0.9632	0.966674	0.966599	0.9	27.1739	29.9389	30.0062	26.1739	28.9389	29.0062	0.355866	0.322435	0.321699	0.643194
875	1.65453	0.919184	0.328605	0.328765	0.342631	0.0111804	0.9645	0.965993	0.965976	0.9	28.169	29.3912	29.4055	27.169	28.3912	28.4055	0.343064	0.328549	0.328386	0.657369
876	1.83817	1.0212	0.335359	0.333929	0.330712	0.011584	0.9657	0.96531	0.965458	0.9	29.1545	28.9503	28.8269	28.1545	27.9503	27.8269	0.331263	0.333641	0.335096	0.669288
877	2.0218	1.12322	0.343828	0.339596	0.316576	0.0119477	0.9664	0.964818	0.965251	0.9	29.7619	28.7778	28.4235	28.7619	27.7778	27.4235	0.324386	0.335677	0.339937	0.683424
878	2.20544	1.22524	0.355283	0.344834	0.299883	0.0122722	0.9666	0.964411	0.965458	0.9	29.9401	28.9503	28.0988	28.9401	27.9503	27.0988	0.322422	0.333641	0.343937	0.700117
879	2.38908	1.32727	0.363666	0.35297	0.283364	0.0125617	0.9666	0.964411	0.965458	0.9	29.9401	28.9503	28.0988	28.9401	27.9503	27.0988	0.322422	0.333641	0.343937	0.716636
880	2.57271	1.42929	0.371173	0.360256	0.26857	0.012821	0.9666	0.964411	0.965458	0.9	29.9401	28.9503	28.0988	28.9401	27.9503	27.0988	0.322422	0.333641	0.343937	0.73143
881	2.75635	1.53131	0.377936	0.36682	0.255244	0.0130546	0.9666	0.964411	0.965458	0.9	29.9401	28.9503	28.0988	28.9401	27.9503	27.0988	0.322422	0.333641	0.343937	0.744756
882	2.93999	1.63333	0.384059	0.372763	0.243178	0.0132661	0.9666	0.964411	0.965458	0.9	29.9401	28.9503	28.0988	28.9401	27.9503	27.0988	0.322422	0.333641	0.343937	0.756822
883	3.12362	1.73535	0.389629	0.378169	0.232202	0.0134585	0.9666	0.964411	0.965458	0.9	29.9401	28.9503	28.0988	28.9401	27.9503	27.0988	0.322422	0.333641	0.343937	0.767798
884	3.30726	1.83737	0.394718	0.383109	0.222173	0.0136343	0.9666	0.964411	0.965458	0.9	29.9401	28.9503	28.0988	28.9401	27.9503	27.0988	0.322422	0.333641	0.343937	0.777827
885	3.4909	1.93939	0.399386	0.387639	0.212975	0.0137956	0.9666	0.964411	0.965458	0.9	29.9401	28.9503	28.0988	28.9401	27.9503	27.0988	0.322422	0.333641	0.343937	0.787025
886	3.67453	2.04141	0.403682	0.39181	0.204508	0.013944	0.9666	0.964411	0.965458	0.9	29.9401	28.9503	28.0988	28.9401	27.9503	27.0988	0.322422	0.333641	0.343937	0.795492
887	3.85817	2.14343	0.40765	0.395661	0.196689	0.014081	0.9666	0.964411	0.965458	0.9	29.9401	28.9503	28.0988	28.9401	27.9503	27.0988	0.322422	0.333641	0.343937	0.803311
888	4.04181	2.24545	0.411326	0.399229	0.189445	0.014208	0.9666	0.964411	0.965458	0.9	29.9401	28.9503	28.0988	28.9401	27.9503	27.0988	0.322422	0.333641	0.343937	0.810555
889	4.22544	2.34747	0.414741	0.402543	0.182716	0.014326	0.9666	0.964411	0.965458	0.9	29.9401	28.9503	28.0988	28.9401	27.9503	27.0988	0.322422	0.333641	0.343937	0.817284
890	4.40908	2.44949	0.417921	0.40563	0.176449	0.0144358	0.9666	0.964411	0.965458	0.9	29.9401	28.9503	28.0988	28.9401	27.9503	27.0988	0.322422	0.333641	0.343937	0.823551
891	4.59272	2.55151	0.420891	0.408512	0.170597	0.0145384	0.9666	0.964411	0.965458	0.9	29.9401	28.9503	28.0988	28.9401	27.9503	27.0988	0.322422	0.333641	0.343937	0.829403
892	4.77636	2.65353	0.42367	0.411209	0.165121	0.0146344	0.9666	0.964411	0.965458	0.9	29.9401	28.9503	28.0988	28.9401	27.9503	27.0988	0.322422	0.333641	0.343937	0.834879
893	4.95999	2.75555	0.426276	0.413738	0.159986	0.0147244	0.9666	0.964411	0.965458	0.9	29.9401	28.9503	28.0988	28.9401	27.9503	27.0988	0.322422	0.333641	0.343937	0.840014
894	5.14363	2.85757	0.428724	0.416115	0.155161	0.014809	0.9666	0.964411	0.965458	0.9	29.9401	28.9503	28.0988	28.9401	27.9503	27.0988	0.322422	0.333641	0.343937	0.844839
895	5.32727	2.95959	0.43103	0.418353	0.150618	0.0148886	0.9666	0.964411	0.965458	0.9	29.9401	28.9503	28.0988	28.9401	27.9503	27.0988	0.322422	0.333641	0.343937	0.849382
896	5.5109	3.06161	0.433204	0.420463	0.146333	0.0149637	0.9666	0.964411	0.965458	0.9	29.9401	28.9503	28.0988	28.9401	27.9503	27.0988	0.322422	0.333641	0.343937	0.853667
897	5.69454	3.16363	0.435258	0.422456	0.142286	0.0150347	0.9666	0.964411	0.965458	0.9	29.9401	28.9503	28.0988	28.9401	27.9503	27.0988	0.322422	0.333641	0.343937	0.857714
898	5.87818	3.26565	0.437201	0.424343	0.138456	0.0151018	0.9666	0.964411	0.965458	0.9	29.9401	28.9503	28.0988	28.9401	27.9503	27.0988	0.322422	0.333641	0.343937	0.861544
786	6	5	0.479952	0.409243	0.110805	0.0740729	0.8663	0.819	0.845666	0.6	7.47943	6.47945	5.52487	6.47943	5.47945	4.52487	0.280965	0.328157	0.390879	0.889195
900	0.173379	0.00173379	0.0864882	0.121516	0.791996	-0.0350277	26.5089	1.34246	1.405	50	0.039202	2.46914	2.92003	1.0392	3.46914	3.92003	0.837797	0.0869211	0.0752821	0.208004
901	0.345759	0.00345759	0.122766	0.181694	0.695539	-0.0589279	25.5034	1.32468	1.48	50	0.0408107	2.08333	3.07997	1.04081	3.08333	4.07997	0.827912	0.100215	0.0718733	0.304461
902	0.518138	0.00518138	0.156507	0.233195	0.610298	-0.0766883	25.2517	1.3289	1.49	50	0.0412343	2.04082	3.0404	1.04123	3.04082	4.0404	0.825377	0.101936	0.0726873	0.389702
903	0.690517	0.00690517	0.161137	0.252254	0.586609	-0.0910422	23.476	1.36091	1.565	50	0.0444918	1.76991	2.77074	1.04449	2.76991	3.77074	0.806739	0.11449	0.0787718	0.413391
904	0.862897	0.00862897	0.165616	0.269126	0.565258	-0.10351	22.2215	1.38466	1.625	50	0.0471219	1.6	2.59971	1.04712	2.6	3.59971	0.7927	0.124107	0.0831931	0.434742
905	1.03528	0.0103528	0.167296	0.281935	0.550769	-0.114598	21.0979	1.40647	1.685	50	0.0497564	1.45985	2.46021	1.04976	2.45985	3.46021	0.779437	0.133375	0.0871884	0.449231
906	1.20766	0.0120766	0.168408	0.29303	0.538562	-0.124622	20.1609	1.42531	1.74	50	0.0521896	1.35135	2.35121	1.05219	2.35135	3.35121	0.767824	0.141585	0.0905904	0.461438
907	1.38003	0.0138003	0.169361	0.303158	0.527481	-0.133795	19.3799	1.44134	1.79	50	0.0544073	1.26582	2.26584	1.05441	2.26582	3.26584	0.757725	0.148827	0.0934482	0.472519
908	1.55241	0.0155241	0.170375	0.312688	0.516937	-0.142263	18.7275	1.45497	1.835	50	0.0564095	1.1976	2.19795	1.05641	2.1976	3.19795	0.748972	0.155174	0.0958543	0.483063
909	1.72479	0.0172479	0.171595	0.321741	0.506663	-0.150146	18.1813	1.46671	1.875	50	0.0582027	1.14286	2.14268	1.0582	2.14286	3.14268	0.741406	0.160686	0.0979081	0.493337
910	1.89717	0.0189717	0.172157	0.329712	0.498131	-0.157523	17.6684	1.47776	1.915	50	0.0599937	1.0929	2.0931	1.05999	2.0929	3.0931	0.73409	0.166082	0.0998274	0.501869
911	2.06955	0.0206955	0.174942	0.339388	0.48567	-0.164446	17.3608	1.48456	1.94	50	0.0611216	1.06383	2.06373	1.06112	2.06383	3.06373	0.729601	0.169398	0.101001	0.51433
912	2.24193	0.0224193	0.181728	0.352553	0.465718	-0.170825	17.3608	1.48456	1.94	50	0.0611216	1.06383	2.06373	1.06112	2.06383	3.06373	0.729601	0.169398	0.101001	0.534282
913	2.41431	0.0241431	0.187979	0.364679	0.447341	-0.1767	17.3608	1.48456	1.94	50	0.0611216	1.06383	2.06373	1.06112	2.06383	3.06373	0.729601	0.169398	0.101001	0.552659
914	2.58669	0.0258669	0.193755	0.375885	0.43036	-0.18213	17.3608	1.48456	1.94	50	0.0611216	1.06383	2.06373	1.06112	2.06383	3.06373	0.729601	0.169398	0.101001	0.56964
915	2.75907	0.0275907	0.199109	0.386271	0.41462	-0.187162	17.3608	1.48456	1.94	50	0.0611216	1.06383	2.06373	1.06112	2.06383	3.06373	0.729601	0.169398	0.101001	0.58538
916	2.93145	0.0293145	0.203625	0.394877	0.401498	-0.191855	17.3008	1.48588	1.945	50	0.0613468	1.0582	2.0581	1.06135	2.0582	3.0581	0.728715	0.170056	0.101229	0.598502
917	3.10383	0.0310383	0.208269	0.403883	0.387848	-0.196231	17.3008	1.48588	1.945	50	0.0613468	1.0582	2.0581	1.06135	2.0582	3.0581	0.728715	0.170056	0.101229	0.612152
918	3.27621	0.0327621	0.212608	0.412296	0.375096	-0.200319	17.3008	1.48588	1.945	50	0.0613468	1.0582	2.0581	1.06135	2.0582	3.0581	0.728715	0.170056	0.101229	0.624904
919	3.44859	0.0344859	0.21667	0.420174	0.363155	-0.204146	17.3008	1.48588	1.945	50	0.0613468	1.0582	2.0581	1.06135	2.0582	3.0581	0.728715	0.170056	0.101229	0.636845
920	3.62097	0.0362097	0.220482	0.427566	0.351952	-0.207738	17.3008	1.48588	1.945	50	0.0613468	1.0582	2.0581	1.06135	2.0582	3.0581	0.728715	0.170056	0.101229	0.648048
921	3.79334	0.0379334	0.224066	0.434516	0.341419	-0.211114	17.3008	1.48588	1.945	50	0.0613468	1.0582	2.0581	1.06135	2.0582	3.0581	0.728715	0.170056	0.101229	0.658581
922	3.96572	0.0396572	0.227441	0.441061	0.331498	-0.214295	17.3008	1.48588	1.945	50	0.0613468	1.0582	2.0581	1.06135	2.0582	3.0581	0.728715	0.170056	0.101229	0.668502
923	4.1381	0.041381	0.230626	0.447237	0.322137	-0.217295	17.3008	1.48588	1.945	50	0.0613468	1.0582	2.0581	1.06135	2.0582	3.0581	0.728715	0.170056	0.101229	0.677863
924	4.31048	0.0431048	0.233742	0.450649	0.315608	-0.220138	17.1816	1.48854	1.955	50	0.0617986	1.04712	2.04692	1.0618	2.04712	3.04692	0.726948	0.171367	0.101685	0.684392
925	4.48286	0.0448286	0.236837	0.45146	0.311703	-0.222864	16.9494	1.49365	1.975	50	0.0626984	1.02564	2.02572	1.0627	2.02564	3.02572	0.72347	0.173968	0.102562	0.688297
926	4.65524	0.0465524	0.239823	0.452095	0.308082	-0.225481	16.7218	1.4988	1.995	50	0.0636059	1.00503	2.00481	1.06361	2.00503	3.00481	0.720015	0.176544	0.103441	0.691918
927	4.82762	0.0482762	0.242491	0.457124	0.300385	-0.227989	16.7218	1.4988	1.995	50	0.0636059	1.00503	2.00481	1.06361	2.00503	3.00481	0.720015	0.176544	0.103441	0.699615
928	5	0.05	0.245389	0.45522	0.299391	-0.23042	16.3926	1.50625	2.025	50	0.0649663	0.97561	1.9753	1.06497	1.97561	2.9753	0.714932	0.180359	0.104709	0.700609
929	0.173379	0.00433448	0.0890323	0.122865	0.788103	-0.0338323	10.9043	1.32908	1.38	20	0.100966	2.63158	3.03877	1.10097	3.63158	4.03877	0.797522	0.107514	0.0949642	0.211897
930	0.345759	0.00864397	0.125699	0.182515	0.691785	-0.0568161	10.5014	1.31165	1.452	20	0.105248	2.21239	3.20875	1.10525	3.21239	4.20875	0.784952	0.124491	0.0905568	0.308215
931	0.518138	0.0129534	0.160481	0.234303	0.605216	-0.0738214	10.4164	1.3151	1.46	20	0.106197	2.17391	3.17362	1.1062	3.17391	4.17362	0.782241	0.126325	0.0914336	0.394784
932	0.690517	0.0172629	0.165769	0.253307	0.580924	-0.0875259	9.72775	1.34553	1.528	20	0.114577	1.89394	2.89408	1.11458	2.89394	3.89408	0.759408	0.141521	0.099071	0.419076
933	0.862897	0.0215724	0.169622	0.26902	0.561358	-0.0993984	9.20807	1.36949	1.586	20	0.121831	1.70648	2.70645	1.12183	2.70648	3.70645	0.741081	0.153957	0.104962	0.438642
934	1.03528	0.0258819	0.171772	0.281708	0.54652	-0.109934	8.77195	1.39024	1.64	20	0.128668	1.5625	2.56252	1.12867	2.5625	3.56252	0.724884	0.165134	0.109982	0.45348
935	1.20766	0.0301914	0.174112	0.293563	0.532324	-0.119441	8.43179	1.40687	1.686	20	0.134557	1.45773	2.45781	1.13456	2.45773	3.45781	0.711682	0.174368	0.11395	0.467676
936	1.38003	0.0345009	0.175994	0.304143	0.519862	-0.128124	8.14352	1.42126	1.728	20	0.139987	1.37363	2.37382	1.13999	2.37363	3.37382	0.70007	0.182581	0.117349	0.480138
937	1.55241	0.0388103	0.177715	0.313885	0.5084	-0.136129	7.89921	1.43369	1.766	20	0.144944	1.30548	2.30579	1.14494	2.30548	3.30579	0.689902	0.189842	0.120255	0.4916
938	1.72479	0.0431198	0.178126	0.321695	0.500179	-0.143569	7.6567	1.44634	1.806	20	0.150225	1.24069	2.24044	1.15022	2.24069	3.24044	0.679494	0.197319	0.123187	0.499821
939	1.89717	0.0474293	0.178771	0.329313	0.491915	-0.150525	7.45168	1.45709	1.842	20	0.154998	1.18765	2.18776	1.155	2.18765	3.18776	0.670434	0.203907	0.125659	0.508085
940	2.06955	0.0517388	0.182177	0.339287	0.478536	-0.157037	7.34264	1.46284	1.862	20	0.157663	1.16009	2.16056	1.15766	2.16009	3.16056	0.665513	0.207512	0.126975	0.521464
941	2.24193	0.0560483	0.188792	0.351772	0.459437	-0.163041	7.33155	1.46349	1.864	20	0.157939	1.15741	2.15756	1.15794	2.15741	3.15756	0.665008	0.207871	0.127121	0.540563
942	2.41431	0.0603578	0.195195	0.363702	0.441103	-0.168571	7.33155	1.46349	1.864	20	0.157939	1.15741	2.15756	1.15794	2.15741	3.15756	0.665008	0.207871	0.127121	0.558897
943	2.58669	0.0646672	0.201107	0.374717	0.424176	-0.173676	7.33155	1.46349	1.864	20	0.157939	1.15741	2.15756	1.15794	2.15741	3.15756	0.665008	0.207871	0.127121	0.575824
944	2.75907	0.0689767	0.206581	0.384918	0.408501	-0.178404	7.33155	1.46349	1.864	20	0.157939	1.15741	2.15756	1.15794	2.15741	3.15756	0.665008	0.207871	0.127121	0.591499
945	2.93145	0.0732862	0.211666	0.394392	0.393942	-0.182795	7.33155	1.46349	1.864	20	0.157939	1.15741	2.15756	1.15794	2.15741	3.15756	0.665008	0.207871	0.127121	0.606058
946	3.10383	0.0775957	0.2164	0.403214	0.380386	-0.186884	7.33155	1.46349	1.864	20	0.157939	1.15741	2.15756	1.15794	2.15741	3.15756	0.665008	0.207871	0.127121	0.619614
947	3.27621	0.0819052	0.22082	0.411449	0.367732	-0.190701	7.33155	1.46349	1.864	20	0.157939	1.15741	2.15756	1.15794	2.15741	3.15756	0.665008	0.207871	0.127121	0.632268
948	3.44859	0.0862147	0.224955	0.419153	0.355892	-0.194272	7.33155	1.46349	1.864	20	0.157939	1.15741	2.15756	1.15794	2.15741	3.15756	0.665008	0.207871	0.127121	0.644108
949	3.62097	0.0905241	0.228832	0.426377	0.344791	-0.19762	7.33155	1.46349	1.864	20	0.157939	1.15741	2.15756	1.15794	2.15741	3.15756	0.665008	0.207871	0.127121	0.655209
950	3.79334	0.0948336	0.232472	0.433119	0.334408	-0.200759	7.33047	1.4637	1.864	20	0.157966	1.15741	2.15657	1.15797	2.15741	3.15657	0.664959	0.207871	0.12717	0.665592
951	3.96572	0.0991431	0.235903	0.439552	0.324545	-0.203726	7.33155	1.46349	1.864	20	0.157939	1.15741	2.15756	1.15794	2.15741	3.15756	0.665008	0.207871	0.127121	0.675455
952	4.1381	0.103453	0.239136	0.445576	0.315288	-0.206518	7.33155	1.46349	1.864	20	0.157939	1.15741	2.15756	1.15794	2.15741	3.15756	0.665008	0.207871	0.127121	0.684712
953	4.31048	0.107762	0.242189	0.451266	0.306545	-0.209155	7.33155	1.46349	1.864	20	0.157939	1.15741	2.15756	1.15794	2.15741	3.15756	0.665008	0.207871	0.127121	0.693455
954	4.48286	0.112072	0.245141	0.456058	0.298801	-0.211654	7.32047	1.46413	1.866	20	0.158216	1.15473	2.15457	1.15822	2.15473	3.15457	0.664504	0.208229	0.127268	0.701199
955	4.65524	0.116381	0.248361	0.456717	0.294922	-0.214038	7.23592	1.46864	1.882	20	0.160361	1.13379	2.13381	1.16036	2.13379	3.13381	0.660626	0.211079	0.128296	0.705078
956	4.82762	0.120691	0.251188	0.459928	0.288885	-0.216322	7.20445	1.47037	1.888	20	0.161175	1.12613	2.12598	1.16117	2.12613	3.12598	0.659171	0.212141	0.128688	0.711115
957	5	0.125	0.254273	0.459716	0.286011	-0.218522	7.11228	1.47536	1.906	20	0.163605	1.10375	2.10366	1.16361	2.10375	3.10366	0.654872	0.215309	0.129819	0.713989
958	0.173379	0.00693517	0.0900614	0.122709	0.78723	-0.0326473	6.97982	1.31441	1.3625	12.5	0.167229	2.75862	3.1806	1.16723	3.75862	4.1806	0.769292	0.122468	0.10824	0.21277
959	0.345759	0.0138303	0.128396	0.183222	0.688382	-0.0547286	6.74847	1.2987	1.42625	12.5	0.173959	2.34604	3.34783	1.17396	3.34604	4.34783	0.755946	0.140573	0.103481	0.311618
960	0.518138	0.0207255	0.164149	0.235149	0.600702	-0.0709946	6.70244	1.30191	1.4325	12.5	0.175363	2.31214	3.3122	1.17536	3.31214	4.3122	0.753237	0.142304	0.104459	0.399298
961	0.690517	0.0276207	0.170689	0.254769	0.574542	-0.0840645	6.29732	1.32996	1.4925	12.5	0.188775	2.03046	3.03063	1.18877	3.03046	4.03063	0.728552	0.158549	0.112899	0.425458
962	0.862897	0.0345159	0.173777	0.269167	0.557056	-0.0953604	5.95964	1.35428	1.54875	12.5	0.201627	1.82232	2.82263	1.20163	2.82232	3.82263	0.706731	0.173197	0.120072	0.442944
963	1.03528	0.041411	0.177083	0.282448	0.540469	-0.105364	5.70768	1.37306	1.595	12.5	0.212419	1.68067	2.68053	1.21242	2.68067	3.68053	0.689628	0.184847	0.125525	0.459531
964	1.20766	0.0483062	0.180472	0.294846	0.524682	-0.114374	5.51262	1.38793	1.63375	12.5	0.221601	1.57791	2.57782	1.2216	2.57791	3.57782	0.675861	0.194351	0.129788	0.475318
965	1.38003	0.0552014	0.181953	0.304554	0.513493	-0.122591	5.32487	1.40252	1.67375	12.5	0.231221	1.48423	2.48432	1.23122	2.48423	3.48432	0.662141	0.203928	0.133931	0.486507
966	1.55241	0.0620966	0.182995	0.313153	0.503853	-0.130155	5.15997	1.41563	1.71125	12.5	0.240386	1.40598	2.40599	1.24039	2.40598	3.40599	0.649686	0.212701	0.137613	0.496147
967	1.72479	0.0689917	0.184124	0.321296	0.49458	-0.137172	5.02006	1.42694	1.745	12.5	0.248753	1.34228	2.34225	1.24875	2.34228	3.34225	0.638802	0.220433	0.140764	0.50542
968	1.89717	0.0758869	0.184852	0.328583	0.486565	-0.143723	4.89241	1.4374	1.7775	12.5	0.256911	1.28617	2.28623	1.25691	2.28617	3.28623	0.628604	0.227739	0.143656	0.513435
969	2.06955	0.0827821	0.189089	0.338941	0.47197	-0.149853	4.83543	1.44217	1.7925	12.5	0.260727	1.26183	2.26158	1.26073	2.26183	3.26158	0.623966	0.231067	0.144967	0.52803
970	2.24193	0.0896772	0.196209	0.351704	0.452087	-0.155495	4.83543	1.44217	1.7925	12.5	0.260727	1.26183	2.26158	1.26073	2.26183	3.26158	0.623966	0.231067	0.144967	0.547913
971	2.41431	0.0965724	0.202743	0.363547	0.43371	-0.160674	4.83612	1.44196	1.7925	12.5	0.26068	1.26183	2.26264	1.26068	2.26183	3.26264	0.624023	0.231067	0.14491	0.56629
972	2.58669	0.103468	0.208777	0.374368	0.416855	-0.165456	4.83612	1.44196	1.7925	12.5	0.26068	1.26183	2.26264	1.26068	2.26183	3.26264	0.624023	0.231067	0.14491	0.583145
973	2.75907	0.110363	0.214235	0.383916	0.401848	-0.169886	4.83066	1.44259	1.79375	12.5	0.261051	1.25984	2.25945	1.26105	2.25984	3.25945	0.623576	0.231343	0.145082	0.598152
974	2.93145	0.117258	0.21942	0.393208	0.387372	-0.173998	4.83066	1.44259	1.79375	12.5	0.261051	1.25984	2.25945	1.26105	2.25984	3.25945	0.623576	0.231343	0.145082	0.612628
975	3.10383	0.124153	0.224245	0.401853	0.373902	-0.177824	4.83066	1.44259	1.79375	12.5	0.261051	1.25984	2.25945	1.26105	2.25984	3.25945	0.623576	0.231343	0.145082	0.626098
976	3.27621	0.131048	0.228745	0.409918	0.361338	-0.181392	4.83066	1.44259	1.79375	12.5	0.261051	1.25984	2.25945	1.26105	2.25984	3.25945	0.623576	0.231343	0.145082	0.638662
977	3.44859	0.137943	0.232952	0.417458	0.34959	-0.184729	4.83066	1.44259	1.79375	12.5	0.261051	1.25984	2.25945	1.26105	2.25984	3.25945	0.623576	0.231343	0.145082	0.65041
978	3.62097	0.144839	0.236895	0.424523	0.338583	-0.187855	4.83066	1.44259	1.79375	12.5	0.261051	1.25984	2.25945	1.26105	2.25984	3.25945	0.623576	0.231343	0.145082	0.661417
979	3.79334	0.151734	0.240597	0.431156	0.328247	-0.190791	4.83066	1.44259	1.79375	12.5	0.261051	1.25984	2.25945	1.26105	2.25984	3.25945	0.623576	0.231343	0.145082	0.671753
980	3.96572	0.158629	0.244079	0.437397	0.318524	-0.193552	4.83066	1.44259	1.79375	12.5	0.261051	1.25984	2.25945	1.26105	2.25984	3.25945	0.623576	0.231343	0.145082	0.681476
981	4.1381	0.165524	0.247361	0.443279	0.30936	-0.196155	4.83066	1.44259	1.79375	12.5	0.261051	1.25984	2.25945	1.26105	2.25984	3.25945	0.623576	0.231343	0.145082	0.69064
982	4.31048	0.172419	0.25046	0.448832	0.300708	-0.198612	4.83066	1.44259	1.79375	12.5	0.261051	1.25984	2.25945	1.26105	2.25984	3.25945	0.623576	0.231343	0.145082	0.699292
983	4.48286	0.179314	0.25339	0.454082	0.292528	-0.200935	4.83066	1.44259	1.79375	12.5	0.261051	1.25984	2.25945	1.26105	2.25984	3.25945	0.623576	0.231343	0.145082	0.707472
984	4.65524	0.18621	0.256165	0.459055	0.284781	-0.203136	4.83066	1.44259	1.79375	12.5	0.261051	1.25984	2.25945	1.26105	2.25984	3.25945	0.623576	0.231343	0.145082	0.715219
985	4.82762	0.193105	0.259125	0.461759	0.279116	-0.205226	4.80764	1.44446	1.8	12.5	0.26263	1.25	2.24992	1.26263	2.25	3.24992	0.621684	0.23272	0.145596	0.720884
986	5	0.2	0.262046	0.463852	0.274102	-0.207226	4.78008	1.44676	1.8075	12.5	0.264544	1.23839	2.23834	1.26454	2.23839	3.23834	0.619409	0.234366	0.146226	0.725898
987	0.173379	0.0130034	0.0927133	0.122629	0.784658	-0.0299155	3.93196	1.28189	1.32267	6.66667	0.341069	3.09917	3.54752	1.34107	4.09917	4.54752	0.721692	0.147408	0.1309	0.215342
988	0.345759	0.0259319	0.135212	0.18515	0.679637	-0.0499383	3.8335	1.27	1.36933	6.66667	0.352921	2.70758	3.70367	1.35292	3.70758	4.70367	0.708325	0.165685	0.12599	0.320363
989	0.518138	0.0388603	0.171971	0.236518	0.591511	-0.0645466	3.80805	1.27291	1.37533	6.66667	0.356119	2.6643	3.66418	1.35612	3.6643	4.66418	0.704814	0.167989	0.127197	0.408489
990	0.690517	0.0517888	0.179167	0.255412	0.565421	-0.0762057	3.60243	1.29836	1.42533	6.66667	0.384256	2.3511	3.35161	1.38426	3.3511	4.35161	0.675555	0.186812	0.137632	0.434579
991	0.862897	0.0647172	0.185041	0.271271	0.543688	-0.0862289	3.45066	1.31787	1.466	6.66667	0.408053	2.14592	3.14594	1.40805	3.14592	4.14594	0.652866	0.201641	0.145493	0.456312
992	1.03528	0.0776457	0.189367	0.284429	0.526204	-0.0950621	3.32668	1.33422	1.502	6.66667	0.429798	1.99203	2.99202	1.4298	2.99203	3.99202	0.633578	0.214429	0.151993	0.473796
993	1.20766	0.0905741	0.191657	0.29464	0.513703	-0.102984	3.21336	1.34953	1.53733	6.66667	0.451803	1.86104	2.861	1.4518	2.86104	3.861	0.61531	0.226685	0.158005	0.486297
994	1.38003	0.103503	0.195584	0.305763	0.498654	-0.110179	3.13475	1.36036	1.56333	6.66667	0.468438	1.77515	2.77501	1.46844	2.77515	3.77501	0.602256	0.235526	0.162219	0.501346
995	1.55241	0.116431	0.197046	0.313831	0.489123	-0.116783	3.05065	1.37212	1.59267	6.66667	0.487651	1.68729	2.68732	1.48765	2.68729	3.68732	0.58792	0.245324	0.166756	0.510877
996	1.72479	0.129359	0.199275	0.322193	0.478532	-0.122886	2.98515	1.38141	1.61667	6.66667	0.503739	1.62162	2.62188	1.50374	2.62162	3.62188	0.57648	0.253208	0.170312	0.521468
997	1.89717	0.142288	0.200891	0.329464	0.469646	-0.12857	2.92398	1.39024	1.64	6.66667	0.519755	1.5625	2.56252	1.51975	2.5625	3.56252	0.565566	0.260762	0.173672	0.530354
998	2.06955	0.155216	0.205114	0.339004	0.455882	-0.133871	2.89189	1.39489	1.65267	6.66667	0.528571	1.53218	2.53232	1.52857	2.53218	3.53232	0.559749	0.264817	0.175434	0.544118
999	2.24193	0.168145	0.212354	0.351155	0.436491	-0.138738	2.89032	1.39509	1.65333	6.66667	0.52901	1.53061	2.53107	1.52901	2.53061	3.53107	0.559463	0.26503	0.175507	0.563509
1000	2.41431	0.181073	0.219018	0.362272	0.418711	-0.1432	2.88875	1.39528	1.654	6.66667	0.529449	1.52905	2.52983	1.52945	2.52905	3.52983	0.559177	0.265242	0.175581	0.581289
1001	2.58669	0.194002	0.225304	0.372671	0.402025	-0.147311	2.88875	1.39528	1.654	6.66667	0.529449	1.52905	2.52983	1.52945	2.52905	3.52983	0.559177	0.265242	0.175581	0.597975
1002	2.75907	0.20693	0.231109	0.382272	0.386619	-0.151106	2.88875	1.39528	1.654	6.66667	0.529449	1.52905	2.52983	1.52945	2.52905	3.52983	0.559177	0.265242	0.175581	0.613381
1003	2.93145	0.219859	0.236508	0.391054	0.372437	-0.154625	2.88835	1.39548	1.654	6.66667	0.529562	1.52905	2.52858	1.52956	2.52905	3.52858	0.559103	0.265242	0.175654	0.627563
1004	3.10383	0.232787	0.241479	0.399425	0.359096	-0.157886	2.88875	1.39528	1.654	6.66667	0.529449	1.52905	2.52983	1.52945	2.52905	3.52983	0.559177	0.265242	0.175581	0.640904
1005	3.27621	0.245716	0.246156	0.407006	0.346839	-0.160932	2.88835	1.39548	1.654	6.66667	0.529562	1.52905	2.52858	1.52956	2.52905	3.52858	0.559103	0.265242	0.175654	0.653161
1006	3.44859	0.258644	0.250499	0.414186	0.335315	-0.163771	2.88835	1.39548	1.654	6.66667	0.529562	1.52905	2.52858	1.52956	2.52905	3.52858	0.559103	0.265242	0.175654	0.664685
1007	3.62097	0.271572	0.254562	0.420905	0.324532	-0.166428	2.88835	1.39548	1.654	6.66667	0.529562	1.52905	2.52858	1.52956	2.52905	3.52858	0.559103	0.265242	0.175654	0.675468
1008	3.79334	0.284501	0.258373	0.427206	0.314422	-0.168919	2.88835	1.39548	1.654	6.66667	0.529562	1.52905	2.52858	1.52956	2.52905	3.52858	0.559103	0.265242	0.175654	0.685578
1009	3.96572	0.297429	0.261953	0.433125	0.304922	-0.17126	2.88835	1.39548	1.654	6.66667	0.529562	1.52905	2.52858	1.52956	2.52905	3.52858	0.559103	0.265242	0.175654	0.695078
1010	4.1381	0.310358	0.265323	0.438697	0.29598	-0.173463	2.88835	1.39548	1.654	6.66667	0.529562	1.52905	2.52858	1.52956	2.52905	3.52858	0.559103	0.265242	0.175654	0.70402
1011	4.31048	0.323286	0.268501	0.443952	0.287547	-0.175541	2.88835	1.39548	1.654	6.66667	0.529562	1.52905	2.52858	1.52956	2.52905	3.52858	0.559103	0.265242	0.175654	0.712453
1012	4.48286	0.336215	0.271503	0.448916	0.279581	-0.177504	2.88835	1.39548	1.654	6.66667	0.529562	1.52905	2.52858	1.52956	2.52905	3.52858	0.559103	0.265242	0.175654	0.720419
1013	4.65524	0.349143	0.274343	0.453612	0.272045	-0.179361	2.88835	1.39548	1.654	6.66667	0.529562	1.52905	2.52858	1.52956	2.52905	3.52858	0.559103	0.265242	0.175654	0.727955
1014	4.82762	0.362072	0.277109	0.457772	0.26512	-0.181117	2.88678	1.39567	1.65467	6.66667	0.530002	1.52749	2.52734	1.53	2.52749	3.52734	0.558817	0.265455	0.175728	0.73488
1015	5	0.375	0.279588	0.462284	0.258129	-0.182789	2.88835	1.39548	1.654	6.66667	0.529562	1.52905	2.52858	1.52956	2.52905	3.52858	0.559103	0.265242	0.175654	0.741871
1016	0.173379	0.00866897	0.0910324	0.122894	0.786074	-0.0318613	5.67556	1.30514	1.35	10	0.213878	2.85714	3.27716	1.21388	3.85714	4.27716	0.754008	0.130334	0.115658	0.213926
1017	0.345759	0.0172879	0.13044	0.18379	0.68577	-0.05335	5.50035	1.29032	1.409	10	0.222205	2.44499	3.44444	1.2222	3.44499	4.44444	0.740391	0.148911	0.110698	0.31423
1018	0.518138	0.0259069	0.166577	0.235707	0.597715	-0.0691296	5.46431	1.29333	1.415	10	0.223999	2.40964	3.40917	1.224	3.40964	4.40917	0.737535	0.150756	0.111708	0.402285
1019	0.690517	0.0345259	0.173282	0.255071	0.571647	-0.081789	5.14402	1.32066	1.472	10	0.241311	2.11864	3.11862	1.24131	3.11864	4.11862	0.711303	0.167908	0.120789	0.428353
1020	0.862897	0.0431448	0.177268	0.270008	0.552724	-0.0927111	4.88772	1.34336	1.523	10	0.25722	1.91205	2.91236	1.25722	2.91205	3.91236	0.689106	0.1827	0.128194	0.447276
1021	1.03528	0.0517638	0.180549	0.282921	0.53653	-0.102371	4.68602	1.36184	1.567	10	0.271295	1.76367	2.76364	1.2713	2.76367	3.76364	0.670805	0.195069	0.134126	0.46347
1022	1.20766	0.0603828	0.183869	0.295002	0.521129	-0.111057	4.5293	1.37646	1.604	10	0.283342	1.65563	2.65631	1.28334	2.65563	3.65631	0.656031	0.205204	0.138764	0.478871
1023	1.38003	0.0690017	0.185898	0.304875	0.509227	-0.118975	4.38598	1.39024	1.64	10	0.295336	1.5625	2.56252	1.29534	2.5625	3.56252	0.642066	0.214844	0.14309	0.490773
1024	1.55241	0.0776207	0.186488	0.312741	0.50077	-0.126253	4.24806	1.40371	1.677	10	0.307876	1.4771	2.47705	1.30788	2.4771	3.47705	0.628191	0.224533	0.147276	0.49923
1025	1.72479	0.0862397	0.188386	0.321391	0.490223	-0.133	4.14596	1.41383	1.706	10	0.317868	1.41643	2.41647	1.31787	2.41643	3.41647	0.617625	0.231979	0.150396	0.509777
1026	1.89717	0.0948586	0.189772	0.329076	0.481151	-0.139293	4.0519	1.42328	1.734	10	0.327664	1.3624	2.36247	1.32766	2.3624	3.36247	0.607659	0.239049	0.153292	0.518849
1027	2.06955	0.103478	0.193574	0.338755	0.467671	-0.145181	4	1.42857	1.75	10	0.333333	1.33333	2.33333	1.33333	2.33333	3.33333	0.60206	0.243038	0.154902	0.532329
1028	2.24193	0.112097	0.200794	0.35139	0.447816	-0.150596	4	1.42857	1.75	10	0.333333	1.33333	2.33333	1.33333	2.33333	3.33333	0.60206	0.243038	0.154902	0.552184
1029	2.41431	0.120716	0.207426	0.362996	0.429577	-0.15557	4	1.42857	1.75	10	0.333333	1.33333	2.33333	1.33333	2.33333	3.33333	0.60206	0.243038	0.154902	0.570423
1030	2.58669	0.129334	0.21354	0.373694	0.412766	-0.160155	4	1.42857	1.75	10	0.333333	1.33333	2.33333	1.33333	2.33333	3.33333	0.60206	0.243038	0.154902	0.587234
1031	2.75907	0.137953	0.219192	0.383586	0.397221	-0.164394	4	1.42857	1.75	10	0.333333	1.33333	2.33333	1.33333	2.33333	3.33333	0.60206	0.243038	0.154902	0.602779
1032	2.93145	0.146572	0.224435	0.39276	0.382805	-0.168326	4	1.42857	1.75	10	0.333333	1.33333	2.33333	1.33333	2.33333	3.33333	0.60206	0.243038	0.154902	0.617195
1033	3.10383	0.155191	0.22931	0.401292	0.369398	-0.171982	4	1.42857	1.75	10	0.333333	1.33333	2.33333	1.33333	2.33333	3.33333	0.60206	0.243038	0.154902	0.630602
1034	3.27621	0.16381	0.233855	0.409246	0.356899	-0.175391	4	1.42857	1.75	10	0.333333	1.33333	2.33333	1.33333	2.33333	3.33333	0.60206	0.243038	0.154902	0.643101
1035	3.44859	0.172429	0.238096	0.416647	0.345257	-0.178563	3.99943	1.42878	1.75	10	0.333397	1.33333	2.33222	1.3334	2.33333	3.33222	0.601998	0.243038	0.154964	0.654743
1036	3.62097	0.181048	0.242081	0.423642	0.334277	-0.181561	4	1.42857	1.75	10	0.333333	1.33333	2.33333	1.33333	2.33333	3.33333	0.60206	0.243038	0.154902	0.665723
1037	3.79334	0.189667	0.245815	0.430176	0.324008	-0.184361	4	1.42857	1.75	10	0.333333	1.33333	2.33333	1.33333	2.33333	3.33333	0.60206	0.243038	0.154902	0.675992
1038	3.96572	0.198286	0.249373	0.435946	0.31468	-0.186976	3.99657	1.42898	1.751	10	0.333715	1.33156	2.33111	1.33371	2.33156	3.33111	0.601688	0.243286	0.155026	0.68532
1039	4.1381	0.206905	0.252635	0.442111	0.305254	-0.189476	4	1.42857	1.75	10	0.333333	1.33333	2.33333	1.33333	2.33333	3.33333	0.60206	0.243038	0.154902	0.694746
1040	4.31048	0.215524	0.255757	0.447575	0.296669	-0.191818	4	1.42857	1.75	10	0.333333	1.33333	2.33333	1.33333	2.33333	3.33333	0.60206	0.243038	0.154902	0.703331
1041	4.48286	0.224143	0.258767	0.452368	0.288865	-0.19402	3.99657	1.42898	1.751	10	0.333715	1.33156	2.33111	1.33371	2.33156	3.33111	0.601688	0.243286	0.155026	0.711135
1042	4.65524	0.232762	0.261565	0.457259	0.281176	-0.196117	3.99657	1.42898	1.751	10	0.333715	1.33156	2.33111	1.33371	2.33156	3.33111	0.601688	0.243286	0.155026	0.718824
1043	4.82762	0.241381	0.264151	0.462265	0.273583	-0.198114	4	1.42857	1.75	10	0.333333	1.33333	2.33333	1.33333	2.33333	3.33333	0.60206	0.243038	0.154902	0.726417
1044	5	0.25	0.266667	0.466667	0.266667	-0.2	4	1.42857	1.75	10	0.333333	1.33333	2.33333	1.33333	2.33333	3.33333	0.60206	0.243038	0.154902	0.733333
1045	0.173379	0.0216724	0.0976569	0.123751	0.778592	-0.0260939	2.5464	1.23962	1.2672	4	0.646663	3.74251	4.17331	1.64666	4.74251	5.17331	0.67423	0.170822	0.154948	0.221408
1046	0.345759	0.0432198	0.144352	0.187658	0.66799	-0.0433056	2.5	1.23077	1.3	4	0.666667	3.33333	4.33333	1.66667	4.33333	5.33333	0.660964	0.189256	0.14978	0.33201
1047	0.518138	0.0647672	0.183414	0.239099	0.577487	-0.0556845	2.4888	1.23289	1.3036	4	0.671682	3.29381	4.29381	1.67168	4.29381	5.29381	0.657725	0.191251	0.151024	0.422513
1048	0.690517	0.0863147	0.19191	0.257399	0.550691	-0.0654798	2.37757	1.25439	1.3412	4	0.725915	2.93083	3.93097	1.72591	3.93083	4.93097	0.624745	0.211762	0.163493	0.449309
1049	0.862897	0.107862	0.199129	0.272979	0.527893	-0.073837	2.29676	1.27049	1.3708	4	0.771152	2.69687	3.69704	1.77115	3.69687	4.69704	0.5998	0.227509	0.172691	0.472107
1050	1.03528	0.129409	0.204731	0.285897	0.509372	-0.0811554	2.23117	1.28386	1.3964	4	0.812238	2.5227	3.52284	1.81224	3.5227	4.52284	0.578899	0.240856	0.180245	0.490628
1051	1.20766	0.150957	0.209362	0.297053	0.493584	-0.087681	2.17677	1.29517	1.4188	4	0.849784	2.38777	3.38789	1.84978	3.38777	4.38789	0.561094	0.252336	0.18657	0.506416
1052	1.38003	0.172504	0.21326	0.306843	0.479898	-0.0935784	2.13039	1.30497	1.4388	4	0.884653	2.27894	3.27899	1.88465	3.27894	4.27899	0.545558	0.262433	0.192009	0.520102
1053	1.55241	0.194052	0.214764	0.313727	0.471509	-0.0989632	2.0816	1.31544	1.4608	4	0.924557	2.17014	3.17014	1.92456	3.17014	4.17014	0.528846	0.273379	0.197775	0.528491
1054	1.72479	0.215599	0.219057	0.323034	0.457909	-0.103921	2.05263	1.3217	1.4744	4	0.95	2.10793	3.10846	1.95	3.10793	4.10846	0.518737	0.280064	0.201199	0.542091
1055	1.89717	0.237147	0.220564	0.329082	0.450353	-0.108518	2.01609	1.32979	1.492	4	0.984169	2.03252	3.03226	1.98417	3.03252	4.03226	0.505779	0.288624	0.205598	0.549647
1056	2.06955	0.258694	0.225592	0.338388	0.436021	-0.112796	2	1.33333	1.5	4	1	2	3	2	3	4	0.5	0.292481	0.207519	0.563979
1057	2.24193	0.280241	0.233399	0.350286	0.416315	-0.1167	2.00027	1.33316	1.5	4	0.999733	2	3.0016	1.99973	3	4.0016	0.500096	0.292481	0.207423	0.583685
1058	2.41431	0.301789	0.24057	0.360856	0.398574	-0.120285	2	1.33333	1.5	4	1	2	3	2	3	4	0.5	0.292481	0.207519	0.601426
1059	2.58669	0.323336	0.24731	0.370866	0.381824	-0.123556	2.0008	1.33316	1.4996	4	0.9992	2.0016	3.0016	1.9992	3.0016	4.0016	0.500289	0.292289	0.207423	0.618176
1060	2.75907	0.344884	0.25318	0.379769	0.367051	-0.12659	2	1.33333	1.5	4	1	2	3	2	3	4	0.5	0.292481	0.207519	0.632949
1061	2.93145	0.366431	0.258765	0.388147	0.353088	-0.129382	2	1.33333	1.5	4	1	2	3	2	3	4	0.5	0.292481	0.207519	0.646912
1062	3.10383	0.387978	0.263941	0.395911	0.340149	-0.13197	2	1.33333	1.5	4	1	2	3	2	3	4	0.5	0.292481	0.207519	0.659851
1063	3.27621	0.409526	0.26875	0.403126	0.328124	-0.134375	2	1.33333	1.5	4	1	2	3	2	3	4	0.5	0.292481	0.207519	0.671876
1064	3.44859	0.431073	0.273232	0.409848	0.31692	-0.136616	2	1.33333	1.5	4	1	2	3	2	3	4	0.5	0.292481	0.207519	0.68308
1065	3.62097	0.452621	0.277417	0.416126	0.306457	-0.138709	2	1.33333	1.5	4	1	2	3	2	3	4	0.5	0.292481	0.207519	0.693543
1066	3.79334	0.474168	0.281335	0.422003	0.296662	-0.140668	2	1.33333	1.5	4	1	2	3	2	3	4	0.5	0.292481	0.207519	0.703338
1067	3.96572	0.495716	0.28501	0.427516	0.287474	-0.142505	2	1.33333	1.5	4	1	2	3	2	3	4	0.5	0.292481	0.207519	0.712526
1068	4.1381	0.517263	0.288465	0.432697	0.278838	-0.144232	2	1.33333	1.5	4	1	2	3	2	3	4	0.5	0.292481	0.207519	0.721162
1069	4.31048	0.53881	0.291718	0.437577	0.270705	-0.145859	2	1.33333	1.5	4	1	2	3	2	3	4	0.5	0.292481	0.207519	0.729295
1070	4.48286	0.560358	0.294786	0.44218	0.263034	-0.147393	2	1.33333	1.5	4	1	2	3	2	3	4	0.5	0.292481	0.207519	0.736966
1071	4.65524	0.581905	0.297686	0.446529	0.255785	-0.148843	2	1.33333	1.5	4	1	2	3	2	3	4	0.5	0.292481	0.207519	0.744215
1072	4.82762	0.603453	0.30043	0.450645	0.248926	-0.150215	2	1.33333	1.5	4	1	2	3	2	3	4	0.5	0.292481	0.207519	0.751074
1073	5	0.625	0.30303	0.454545	0.242424	-0.151515	2	1.33333	1.5	4	1	2	3	2	3	4	0.5	0.292481	0.207519	0.757576
1074	0.173379	0.0173379	0.0950521	0.123045	0.781903	-0.0279928	3.06489	1.26024	1.2945	5	0.484287	3.39559	3.84262	1.48429	4.39559	4.84262	0.695902	0.160382	0.143716	0.218097
1075	0.345759	0.0345759	0.139711	0.186374	0.673915	-0.0465936	2.99963	1.25	1.3335	5	0.500094	2.9985	4	1.50009	3.9985	5	0.682529	0.178825	0.138647	0.326085
1076	0.518138	0.0518138	0.176923	0.236994	0.586082	-0.0600655	2.97798	1.25345	1.3395	5	0.505567	2.94551	3.9456	1.50557	3.94551	4.9456	0.678028	0.181614	0.140358	0.413918
1077	0.690517	0.0690517	0.186242	0.257027	0.556731	-0.0707718	2.84094	1.27535	1.38	5	0.5432	2.63158	3.63177	1.5432	3.63158	4.63177	0.648758	0.200122	0.15112	0.443269
1078	0.862897	0.0862897	0.191931	0.271907	0.536162	-0.0799394	2.72785	1.294	1.4165	5	0.578754	2.40096	3.40141	1.57875	3.40096	4.40141	0.623518	0.216342	0.16014	0.463838
1079	1.03528	0.103528	0.196854	0.284862	0.518284	-0.087994	2.63994	1.3089	1.447	5	0.609777	2.23714	3.23729	1.60978	3.23714	4.23729	0.603166	0.229579	0.167256	0.481716
1080	1.20766	0.120766	0.201047	0.296242	0.502711	-0.0951956	2.56804	1.32135	1.4735	5	0.637741	2.11193	3.11184	1.63774	3.11193	4.11184	0.586007	0.240855	0.173139	0.497289
1081	1.38003	0.138003	0.204259	0.305981	0.48976	-0.101721	2.50501	1.33245	1.498	5	0.664449	2.00803	3.00802	1.66445	3.00803	4.00802	0.570567	0.251101	0.178333	0.51024
1082	1.55241	0.155241	0.207102	0.314799	0.478099	-0.107693	2.45099	1.3421	1.52	5	0.689186	1.92308	2.92311	1.68919	2.92308	3.92311	0.557021	0.260159	0.18282	0.521901
1083	1.72479	0.172479	0.208478	0.321693	0.46983	-0.113203	2.39695	1.3519	1.543	5	0.715843	1.84162	2.84172	1.71584	2.84162	3.84172	0.54317	0.269491	0.187339	0.53017
1084	1.89717	0.189717	0.210537	0.328859	0.460605	-0.118322	2.35403	1.3598	1.562	5	0.738534	1.77936	2.77929	1.73853	2.77936	3.77929	0.531944	0.277095	0.190962	0.539395
1085	2.06955	0.206955	0.215565	0.338653	0.445782	-0.123088	2.33418	1.36351	1.571	5	0.749523	1.75131	2.75094	1.74952	2.75131	3.75094	0.526682	0.280665	0.192654	0.554218
1086	2.24193	0.224193	0.223066	0.35048	0.426455	-0.127457	2.33312	1.3637	1.5715	5	0.750119	1.74978	2.74953	1.75012	2.74978	3.74953	0.526399	0.280862	0.192738	0.573545
1087	2.41431	0.241431	0.230071	0.361486	0.408443	-0.13146	2.33312	1.3637	1.5715	5	0.750119	1.74978	2.74953	1.75012	2.74978	3.74953	0.526399	0.280862	0.192738	0.591557
1088	2.58669	0.258669	0.236508	0.371601	0.391891	-0.135138	2.33312	1.3637	1.5715	5	0.750119	1.74978	2.74953	1.75012	2.74978	3.74953	0.526399	0.280862	0.192738	0.608109
1089	2.75907	0.275907	0.242444	0.380928	0.376628	-0.13853	2.33312	1.3637	1.5715	5	0.750119	1.74978	2.74953	1.75012	2.74978	3.74953	0.526399	0.280862	0.192738	0.623372
1090	2.93145	0.293145	0.247935	0.389555	0.362509	-0.141668	2.33312	1.3637	1.5715	5	0.750119	1.74978	2.74953	1.75012	2.74978	3.74953	0.526399	0.280862	0.192738	0.637491
1091	3.10383	0.310383	0.25303	0.397559	0.349411	-0.144579	2.33312	1.3637	1.5715	5	0.750119	1.74978	2.74953	1.75012	2.74978	3.74953	0.526399	0.280862	0.192738	0.650589
1092	3.27621	0.327621	0.257769	0.405005	0.337226	-0.147286	2.33312	1.3637	1.5715	5	0.750119	1.74978	2.74953	1.75012	2.74978	3.74953	0.526399	0.280862	0.192738	0.662774
1093	3.44859	0.344859	0.262188	0.411949	0.325863	-0.149812	2.33312	1.3637	1.5715	5	0.750119	1.74978	2.74953	1.75012	2.74978	3.74953	0.526399	0.280862	0.192738	0.674137
1094	3.62097	0.362097	0.26632	0.41844	0.31524	-0.152172	2.33312	1.3637	1.5715	5	0.750119	1.74978	2.74953	1.75012	2.74978	3.74953	0.526399	0.280862	0.192738	0.68476
1095	3.79334	0.379334	0.27019	0.424522	0.305288	-0.154384	2.33312	1.3637	1.5715	5	0.750119	1.74978	2.74953	1.75012	2.74978	3.74953	0.526399	0.280862	0.192738	0.694712
1096	3.96572	0.396572	0.273824	0.430231	0.295945	-0.15646	2.33312	1.3637	1.5715	5	0.750119	1.74978	2.74953	1.75012	2.74978	3.74953	0.526399	0.280862	0.192738	0.704055
1097	4.1381	0.41381	0.277242	0.435601	0.287157	-0.158413	2.33312	1.3637	1.5715	5	0.750119	1.74978	2.74953	1.75012	2.74978	3.74953	0.526399	0.280862	0.192738	0.712843
1098	4.31048	0.431048	0.280462	0.440661	0.278876	-0.160253	2.33312	1.3637	1.5715	5	0.750119	1.74978	2.74953	1.75012	2.74978	3.74953	0.526399	0.280862	0.192738	0.721124
1099	4.48286	0.448286	0.283503	0.445438	0.271059	-0.16199	2.33312	1.3637	1.5715	5	0.750119	1.74978	2.74953	1.75012	2.74978	3.74953	0.526399	0.280862	0.192738	0.728941
1100	4.65524	0.465524	0.286377	0.449954	0.263669	-0.163633	2.33312	1.3637	1.5715	5	0.750119	1.74978	2.74953	1.75012	2.74978	3.74953	0.526399	0.280862	0.192738	0.736331
1101	4.82762	0.482762	0.289183	0.453955	0.256862	-0.16518	2.33206	1.36388	1.572	5	0.750716	1.74825	2.74813	1.75072	2.74825	3.74813	0.526117	0.28106	0.192823	0.743138
1102	5	0.5	0.29168	0.458286	0.250034	-0.166663	2.33312	1.3637	1.5715	5	0.750119	1.74978	2.74953	1.75012	2.74978	3.74953	0.526399	0.280862	0.192738	0.749966
1103	0.173379	0.0260069	0.0992507	0.123468	0.777281	-0.0242172	2.19802	1.21907	1.244	3.33333	0.834713	4.09836	4.56483	1.83471	5.09836	5.56483	0.654131	0.181343	0.164526	0.222719
1104	0.345759	0.0518638	0.148774	0.188901	0.662325	-0.0400698	2.16649	1.21212	1.26933	3.33333	0.857271	3.71287	4.71429	1.85727	4.71287	5.71429	0.642132	0.198087	0.159781	0.337675
1105	0.518138	0.0777207	0.188738	0.240147	0.571115	-0.0513997	2.15798	1.21403	1.27233	3.33333	0.863575	3.67197	4.67215	1.86357	4.67197	5.67215	0.638861	0.200048	0.161091	0.428885
1106	0.690517	0.103578	0.198001	0.258346	0.543653	-0.0603242	2.07128	1.2335	1.30467	3.33333	0.933461	3.28228	4.28262	1.93346	4.28228	5.28262	0.604804	0.220892	0.174304	0.456347
1107	0.862897	0.129434	0.205792	0.273704	0.520504	-0.0679115	2.00802	1.24813	1.33	3.33333	0.992044	3.0303	4.03018	1.99204	4.0303	5.03018	0.579041	0.236865	0.184094	0.479496
1108	1.03528	0.155291	0.211347	0.285886	0.502766	-0.0745352	1.95466	1.26072	1.35267	3.33333	1.0475	2.83554	3.83559	2.0475	3.83554	4.83559	0.55667	0.250901	0.192429	0.497234
1109	1.20766	0.181148	0.216197	0.296627	0.487176	-0.0804252	1.91132	1.27113	1.372	3.33333	1.09731	2.68817	3.68823	2.09731	3.68817	4.68823	0.538048	0.262688	0.199264	0.512824
1110	1.38003	0.207005	0.22002	0.305754	0.474226	-0.0857344	1.87335	1.28041	1.38967	3.33333	1.14502	2.5663	3.56621	2.14502	3.5663	4.56621	0.521381	0.273315	0.205304	0.525774
1111	1.55241	0.232862	0.224744	0.315398	0.459858	-0.0905719	1.84581	1.28717	1.403	3.33333	1.1823	2.48139	3.48229	2.1823	3.48139	4.48229	0.509078	0.281246	0.209676	0.540142
1112	1.72479	0.258719	0.227857	0.322874	0.449269	-0.0950164	1.81745	1.29433	1.417	3.33333	1.22331	2.39808	3.39754	2.22331	3.39808	4.39754	0.496221	0.289493	0.214285	0.550731
1113	1.89717	0.284576	0.231257	0.330389	0.438353	-0.0991322	1.79468	1.30005	1.42867	3.33333	1.25837	2.33281	3.33276	2.25837	3.33281	4.33276	0.485748	0.296304	0.217949	0.561647
1114	2.06955	0.310433	0.235407	0.338358	0.426236	-0.102951	1.77806	1.30429	1.43733	3.33333	1.28525	2.28659	3.28633	2.28525	3.28659	4.28633	0.47802	0.301327	0.220653	0.573764
1115	2.24193	0.33629	0.243383	0.349822	0.406795	-0.106439	1.77806	1.30429	1.43733	3.33333	1.28525	2.28659	3.28633	2.28525	3.28659	4.28633	0.47802	0.301327	0.220653	0.593205
1116	2.41431	0.362147	0.250839	0.360456	0.388704	-0.109617	1.77871	1.30412	1.437	3.33333	1.28418	2.28833	3.28816	2.28418	3.28833	4.28816	0.478321	0.301134	0.220544	0.611296
1117	2.58669	0.388003	0.257335	0.369876	0.372788	-0.112541	1.77806	1.30429	1.43733	3.33333	1.28525	2.28659	3.28633	2.28525	3.28659	4.28633	0.47802	0.301327	0.220653	0.627212
1118	2.75907	0.41386	0.263472	0.378697	0.357832	-0.115225	1.77806	1.30429	1.43733	3.33333	1.28525	2.28659	3.28633	2.28525	3.28659	4.28633	0.47802	0.301327	0.220653	0.642168
1119	2.93145	0.439717	0.269135	0.386836	0.344029	-0.117702	1.77806	1.30429	1.43733	3.33333	1.28525	2.28659	3.28633	2.28525	3.28659	4.28633	0.47802	0.301327	0.220653	0.655971
1120	3.10383	0.465574	0.274377	0.394371	0.331251	-0.119994	1.77806	1.30429	1.43733	3.33333	1.28525	2.28659	3.28633	2.28525	3.28659	4.28633	0.47802	0.301327	0.220653	0.668749
1121	3.27621	0.491431	0.279205	0.401147	0.319648	-0.12212	1.77742	1.30446	1.43767	3.33333	1.28631	2.28484	3.28449	2.28631	3.28484	4.28449	0.477719	0.30152	0.220761	0.680352
1122	3.44859	0.517288	0.283774	0.407878	0.308347	-0.124104	1.77806	1.30429	1.43733	3.33333	1.28525	2.28659	3.28633	2.28525	3.28659	4.28633	0.47802	0.301327	0.220653	0.691653
1123	3.62097	0.543145	0.28797	0.413739	0.298292	-0.125954	1.77742	1.30446	1.43767	3.33333	1.28631	2.28484	3.28449	2.28631	3.28484	4.28449	0.477719	0.30152	0.220761	0.701708
1124	3.79334	0.569002	0.291927	0.419424	0.288649	-0.127685	1.77742	1.30446	1.43767	3.33333	1.28631	2.28484	3.28449	2.28631	3.28484	4.28449	0.477719	0.30152	0.220761	0.711351
1125	3.96572	0.594859	0.295636	0.424753	0.279611	-0.129307	1.77742	1.30446	1.43767	3.33333	1.28631	2.28484	3.28449	2.28631	3.28484	4.28449	0.477719	0.30152	0.220761	0.720389
1126	4.1381	0.620716	0.29912	0.429759	0.271121	-0.130831	1.77742	1.30446	1.43767	3.33333	1.28631	2.28484	3.28449	2.28631	3.28484	4.28449	0.477719	0.30152	0.220761	0.728879
1127	4.31048	0.646572	0.302399	0.43447	0.263132	-0.132265	1.77742	1.30446	1.43767	3.33333	1.28631	2.28484	3.28449	2.28631	3.28484	4.28449	0.477719	0.30152	0.220761	0.736868
1128	4.48286	0.672429	0.30549	0.438911	0.2556	-0.133617	1.77742	1.30446	1.43767	3.33333	1.28631	2.28484	3.28449	2.28631	3.28484	4.28449	0.477719	0.30152	0.220761	0.7444
1129	4.65524	0.698286	0.308409	0.443104	0.248487	-0.134894	1.77742	1.30446	1.43767	3.33333	1.28631	2.28484	3.28449	2.28631	3.28484	4.28449	0.477719	0.30152	0.220761	0.751513
1130	4.82762	0.724143	0.31117	0.447071	0.241759	-0.136101	1.77742	1.30446	1.43767	3.33333	1.28631	2.28484	3.28449	2.28631	3.28484	4.28449	0.477719	0.30152	0.220761	0.758241
1131	5	0.75	0.313785	0.450829	0.235386	-0.137245	1.77742	1.30446	1.43767	3.33333	1.28631	2.28484	3.28449	2.28631	3.28484	4.28449	0.477719	0.30152	0.220761	0.764614
1132	0.173379	0.0346759	0.103292	0.123821	0.772888	-0.0205292	1.76601	1.18092	1.19875	2.5	1.30547	5.03145	5.52742	2.30547	6.03145	6.52742	0.620677	0.19784	0.181483	0.227112
1133	0.345759	0.0691517	0.157598	0.191363	0.651039	-0.0337653	1.75005	1.17647	1.21425	2.5	1.33324	4.66744	5.66667	2.33324	5.66744	6.66667	0.610773	0.211861	0.177366	0.348961
1134	0.518138	0.103628	0.198881	0.241994	0.559125	-0.0431074	1.74399	1.17813	1.21675	2.5	1.3441	4.61361	5.61376	2.3441	5.61361	6.61376	0.606986	0.214106	0.178908	0.440875
1135	0.690517	0.138103	0.210892	0.261305	0.527802	-0.0504033	1.69149	1.19289	1.239	2.5	1.44616	4.1841	5.18429	2.44616	5.1841	6.18429	0.573625	0.233883	0.192493	0.472198
1136	0.862897	0.172579	0.218816	0.275384	0.505801	-0.0565638	1.64799	1.2054	1.2585	2.5	1.54323	3.86847	4.86854	2.54323	4.86847	5.86854	0.545197	0.250925	0.203878	0.494199
1137	1.03528	0.207055	0.225948	0.287863	0.486188	-0.0619099	1.61499	1.21507	1.274	2.5	1.62604	3.64964	4.64972	2.62604	4.64964	5.64972	0.52312	0.264285	0.212595	0.513812
1138	1.20766	0.241531	0.231785	0.298503	0.469712	-0.0666382	1.58738	1.22324	1.2875	2.5	1.70248	3.47826	4.47945	2.70248	4.47826	5.47945	0.504298	0.275788	0.219913	0.530288
1139	1.38003	0.276007	0.236474	0.307362	0.456163	-0.0708832	1.56299	1.23062	1.29975	2.5	1.77622	3.33611	4.33618	2.77622	4.33611	5.33618	0.487403	0.286123	0.226474	0.543837
1140	1.55241	0.310483	0.24049	0.31531	0.4442	-0.0747321	1.54187	1.23701	1.31075	2.5	1.84548	3.21802	4.21921	2.84548	4.21802	5.21921	0.47255	0.295321	0.23213	0.5558
1141	1.72479	0.344959	0.243984	0.322244	0.433772	-0.078258	1.523	1.24285	1.32075	2.5	1.91205	3.11769	4.11771	2.91205	4.11769	5.11771	0.459113	0.303615	0.237272	0.566228
1142	1.89717	0.379434	0.247367	0.328903	0.42373	-0.0815075	1.50696	1.24782	1.3295	2.5	1.97255	3.0349	4.03525	2.97255	4.0349	5.03525	0.447557	0.310822	0.241621	0.57627
1143	2.06955	0.41391	0.253602	0.338263	0.408134	-0.084513	1.50028	1.24984	1.33325	2.5	1.99888	3.00075	4.0025	2.99888	4.00075	5.0025	0.442712	0.313896	0.243393	0.591866
1144	2.24193	0.448386	0.26182	0.349072	0.389108	-0.0872516	1.50009	1.25	1.33325	2.5	1.99963	3.00075	4	2.99963	4.00075	5	0.442575	0.313896	0.243529	0.610892
1145	2.41431	0.482862	0.269302	0.359047	0.371651	-0.0897449	1.50009	1.25	1.33325	2.5	1.99963	3.00075	4	2.99963	4.00075	5	0.442575	0.313896	0.243529	0.628349
1146	2.58669	0.517338	0.276141	0.368165	0.355693	-0.0920241	1.50009	1.25	1.33325	2.5	1.99963	3.00075	4	2.99963	4.00075	5	0.442575	0.313896	0.243529	0.644307
1147	2.75907	0.551814	0.282417	0.376533	0.34105	-0.0941156	1.50009	1.25	1.33325	2.5	1.99963	3.00075	4	2.99963	4.00075	5	0.442575	0.313896	0.243529	0.65895
1148	2.93145	0.58629	0.288197	0.384239	0.327564	-0.0960417	1.50009	1.25	1.33325	2.5	1.99963	3.00075	4	2.99963	4.00075	5	0.442575	0.313896	0.243529	0.672436
1149	3.10383	0.620766	0.293537	0.391358	0.315104	-0.0978213	1.50009	1.25	1.33325	2.5	1.99963	3.00075	4	2.99963	4.00075	5	0.442575	0.313896	0.243529	0.684896
1150	3.27621	0.655241	0.298486	0.397956	0.303558	-0.0994704	1.50009	1.25	1.33325	2.5	1.99963	3.00075	4	2.99963	4.00075	5	0.442575	0.313896	0.243529	0.696442
1151	3.44859	0.689717	0.303085	0.404088	0.292827	-0.101003	1.50009	1.25	1.33325	2.5	1.99963	3.00075	4	2.99963	4.00075	5	0.442575	0.313896	0.243529	0.707173
1152	3.62097	0.724193	0.30737	0.409801	0.28283	-0.102431	1.50009	1.25	1.33325	2.5	1.99963	3.00075	4	2.99963	4.00075	5	0.442575	0.313896	0.243529	0.71717
1153	3.79334	0.758669	0.311372	0.415136	0.273492	-0.103765	1.50009	1.25	1.33325	2.5	1.99963	3.00075	4	2.99963	4.00075	5	0.442575	0.313896	0.243529	0.726508
1154	3.96572	0.793145	0.315118	0.420131	0.264752	-0.105013	1.50009	1.25	1.33325	2.5	1.99963	3.00075	4	2.99963	4.00075	5	0.442575	0.313896	0.243529	0.735248
1155	4.1381	0.827621	0.318632	0.424816	0.256553	-0.106184	1.50009	1.25	1.33325	2.5	1.99963	3.00075	4	2.99963	4.00075	5	0.442575	0.313896	0.243529	0.743447
1156	4.31048	0.862097	0.321935	0.429219	0.248846	-0.107285	1.50009	1.25	1.33325	2.5	1.99963	3.00075	4	2.99963	4.00075	5	0.442575	0.313896	0.243529	0.751154
1157	4.48286	0.896572	0.325045	0.433366	0.241589	-0.108321	1.50009	1.25	1.33325	2.5	1.99963	3.00075	4	2.99963	4.00075	5	0.442575	0.313896	0.243529	0.758411
1158	4.65524	0.931048	0.327979	0.437278	0.234743	-0.109299	1.50009	1.25	1.33325	2.5	1.99963	3.00075	4	2.99963	4.00075	5	0.442575	0.313896	0.243529	0.765257
1159	4.82762	0.965524	0.330751	0.440974	0.228274	-0.110223	1.50009	1.25	1.33325	2.5	1.99963	3.00075	4	2.99963	4.00075	5	0.442575	0.313896	0.243529	0.771726
1160	5	1	0.333375	0.444472	0.222153	-0.111097	1.50009	1.25	1.33325	2.5	1.99963	3.00075	4	2.99963	4.00075	5	0.442575	0.313896	0.243529	0.777847
1161	0.173379	0.0433448	0.107523	0.124447	0.768031	-0.0169241	1.50838	1.14561	1.1574	2	1.96703	6.35324	6.86782	2.96703	7.35324	7.86782	0.593001	0.210888	0.196112	0.231969
1162	0.345759	0.0864397	0.165885	0.193688	0.640427	-0.0276697	1.49983	1.14286	1.1668	2	2.00069	5.9952	7	3.00069	6.9952	8	0.584798	0.222557	0.192645	0.359573
1163	0.518138	0.129534	0.208076	0.243258	0.548667	-0.0351648	1.49478	1.14456	1.169	2	2.02109	5.91716	6.91766	3.02109	6.91716	7.91766	0.579935	0.225275	0.19479	0.451333
1164	0.690517	0.172629	0.2217	0.262737	0.515563	-0.0409701	1.46033	1.15594	1.1848	2	2.17235	5.41126	6.4129	3.17235	6.41126	7.4129	0.546295	0.244644	0.209061	0.484437
1165	0.862897	0.215724	0.231279	0.277201	0.49152	-0.0458395	1.43232	1.16537	1.1982	2	2.31313	5.04541	6.04722	3.31313	6.04541	7.04722	0.518349	0.260869	0.220782	0.50848
1166	1.03528	0.258819	0.239434	0.289475	0.471091	-0.0500416	1.41042	1.17288	1.209	2	2.43652	4.78469	5.78426	3.43652	5.78469	6.78426	0.496127	0.273814	0.230059	0.528909
1167	1.20766	0.301914	0.245847	0.299592	0.454561	-0.0537421	1.3916	1.17938	1.2186	2	2.55365	4.57457	5.57462	3.55365	5.57457	6.57462	0.476741	0.285225	0.238034	0.545439
1168	1.38003	0.345009	0.250867	0.307937	0.441196	-0.0570471	1.37478	1.18526	1.2274	2	2.66826	4.39754	5.39795	3.66826	5.39754	6.39795	0.459197	0.295605	0.245198	0.558804
1169	1.55241	0.388103	0.25656	0.316596	0.426845	-0.0600349	1.3624	1.18963	1.234	2	2.75939	4.2735	5.27353	3.75939	5.2735	6.27353	0.446149	0.303342	0.250509	0.573155
1170	1.72479	0.431198	0.259981	0.322741	0.417278	-0.0627594	1.3488	1.19446	1.2414	2	2.86697	4.1425	5.14251	3.86697	5.1425	6.14251	0.431676	0.311968	0.256356	0.582722
1171	1.89717	0.474293	0.263797	0.329077	0.407125	-0.0652634	1.33798	1.19832	1.2474	2	2.95873	4.04204	5.0423	3.95873	5.04204	6.0423	0.42006	0.318924	0.261016	0.592875
1172	2.06955	0.517388	0.27029	0.338025	0.391685	-0.0675726	1.33344	1.1999	1.25	2	2.99904	4	5.0024	3.99904	5	6.0024	0.415153	0.321928	0.262919	0.608315
1173	2.24193	0.560483	0.278683	0.348521	0.372796	-0.0696708	1.33344	1.1999	1.25	2	2.99904	4	5.0024	3.99904	5	6.0024	0.415153	0.321928	0.262919	0.627204
1174	2.41431	0.603578	0.286279	0.358278	0.355443	-0.0715697	1.3336	1.19976	1.25	2	2.9976	4	5.00601	3.9976	5	6.00601	0.415326	0.321928	0.262746	0.644557
1175	2.58669	0.646672	0.293254	0.366744	0.340002	-0.0733135	1.33344	1.1999	1.25	2	2.99904	4	5.0024	3.99904	5	6.0024	0.415153	0.321928	0.262919	0.659998
1176	2.75907	0.689767	0.299619	0.374703	0.325678	-0.0749047	1.33344	1.1999	1.25	2	2.99904	4	5.0024	3.99904	5	6.0024	0.415153	0.321928	0.262919	0.674322
1177	2.93145	0.732862	0.305469	0.382019	0.312512	-0.0763672	1.33344	1.1999	1.25	2	2.99904	4	5.0024	3.99904	5	6.0024	0.415153	0.321928	0.262919	0.687488
1178	3.10383	0.775957	0.310903	0.388582	0.300515	-0.0777164	1.33328	1.20005	1.25	2	3.00048	4	4.9988	4.00048	5	5.9988	0.41498	0.321928	0.263092	0.699485
1179	3.27621	0.819052	0.315856	0.39501	0.289135	-0.078964	1.33344	1.1999	1.25	2	2.99904	4	5.0024	3.99904	5	6.0024	0.415153	0.321928	0.262919	0.710865
1180	3.44859	0.862147	0.320533	0.400618	0.27885	-0.0801236	1.33328	1.20005	1.25	2	3.00048	4	4.9988	4.00048	5	5.9988	0.41498	0.321928	0.263092	0.72115
1181	3.62097	0.905241	0.324845	0.406007	0.269148	-0.0812015	1.33328	1.20005	1.25	2	3.00048	4	4.9988	4.00048	5	5.9988	0.41498	0.321928	0.263092	0.730852
1182	3.79334	0.948336	0.328817	0.411219	0.259965	-0.0822042	1.33344	1.1999	1.25	2	2.99904	4	5.0024	3.99904	5	6.0024	0.415153	0.321928	0.262919	0.740035
1183	3.96572	0.991431	0.332628	0.415735	0.251637	-0.083147	1.33328	1.20005	1.25	2	3.00048	4	4.9988	4.00048	5	5.9988	0.41498	0.321928	0.263092	0.748363
1184	4.1381	1.03453	0.336096	0.420322	0.243582	-0.0840241	1.33344	1.1999	1.25	2	2.99904	4	5.0024	3.99904	5	6.0024	0.415153	0.321928	0.262919	0.756418
1185	4.31048	1.07762	0.33946	0.424274	0.236266	-0.0848548	1.33328	1.20005	1.25	2	3.00048	4	4.9988	4.00048	5	5.9988	0.41498	0.321928	0.263092	0.763734
1186	4.48286	1.12072	0.342512	0.428346	0.229141	-0.0856281	1.33344	1.1999	1.25	2	2.99904	4	5.0024	3.99904	5	6.0024	0.415153	0.321928	0.262919	0.770859
1187	4.65524	1.16381	0.345505	0.43183	0.222665	-0.086366	1.33328	1.20005	1.25	2	3.00048	4	4.9988	4.00048	5	5.9988	0.41498	0.321928	0.263092	0.777335
1188	4.82762	1.20691	0.348274	0.435291	0.216435	-0.0870582	1.33328	1.20005	1.25	2	3.00048	4	4.9988	4.00048	5	5.9988	0.41498	0.321928	0.263092	0.783565
1189	5	1.25	0.350893	0.438563	0.210544	-0.0877126	1.33328	1.20005	1.25	2	3.00048	4	4.9988	4.00048	5	5.9988	0.41498	0.321928	0.263092	0.789456
1190	0.173379	0.0520138	0.111489	0.124886	0.763625	-0.0133973	1.3373	1.11259	1.12017	1.66667	2.96471	8.32178	8.88142	3.96471	9.32178	9.88142	0.568988	0.222145	0.208867	0.236375
1191	0.345759	0.103728	0.174209	0.195985	0.629806	-0.0217761	1.33333	1.11111	1.125	1.66667	3	8	9	4	9	10	0.563171	0.230574	0.206255	0.370194
1192	0.518138	0.155441	0.218076	0.245765	0.536159	-0.0275502	1.33057	1.1121	1.12633	1.66667	3.02507	7.91557	8.92063	4.02507	8.91557	9.92063	0.559111	0.232893	0.207996	0.463841
1193	0.690517	0.207155	0.232089	0.26421	0.503701	-0.0319896	1.30658	1.12108	1.13783	1.66667	3.26183	7.25514	8.25926	4.26183	8.25514	9.25926	0.523487	0.252779	0.223734	0.496299
1194	0.862897	0.258869	0.242792	0.278486	0.478722	-0.0356905	1.288	1.12816	1.147	1.66667	3.47225	6.80272	7.80282	4.47225	7.80272	8.80282	0.495451	0.268487	0.236063	0.521278
1195	1.03528	0.310583	0.251564	0.290512	0.457925	-0.0388666	1.27328	1.13379	1.1545	1.66667	3.65927	6.47249	7.47458	4.65927	7.47249	8.47458	0.47295	0.281245	0.245804	0.542075
1196	1.20766	0.362297	0.259504	0.301154	0.439342	-0.0416504	1.26167	1.1383	1.1605	1.66667	3.82162	6.23053	7.23045	4.82162	7.23053	8.23045	0.455019	0.291393	0.253588	0.560658
1197	1.38003	0.41401	0.264765	0.308893	0.426342	-0.0441275	1.25	1.14286	1.16667	1.66667	4	6	7	5	7	8	0.436829	0.301768	0.261403	0.573658
1198	1.55241	0.465724	0.270572	0.316949	0.412479	-0.046358	1.24132	1.14626	1.17133	1.66667	4.14387	5.83658	6.83699	5.14387	6.83658	7.83699	0.423189	0.309583	0.267229	0.587521
1199	1.72479	0.517438	0.275702	0.324099	0.400199	-0.0483857	1.23366	1.14929	1.1755	1.66667	4.27973	5.69801	6.69823	5.27973	6.69801	7.69823	0.41107	0.316534	0.272397	0.599801
1200	1.89717	0.569152	0.280428	0.330677	0.388895	-0.0502434	1.227	1.15194	1.17917	1.66667	4.40535	5.5814	6.5815	5.40535	6.5814	7.5815	0.400468	0.322631	0.276901	0.611105
1201	2.06955	0.620866	0.285715	0.337789	0.376496	-0.0519525	1.22225	1.1538	1.18183	1.66667	4.49937	5.49954	6.50188	5.49937	6.49954	7.50188	0.392886	0.327053	0.280061	0.623504
1202	2.24193	0.672579	0.294233	0.347859	0.357909	-0.0535013	1.22225	1.1538	1.18183	1.66667	4.49937	5.49954	6.50188	5.49937	6.49954	7.50188	0.392886	0.327053	0.280061	0.642091
1203	2.41431	0.724293	0.301949	0.356981	0.34107	-0.0549043	1.22225	1.1538	1.18183	1.66667	4.49937	5.49954	6.50188	5.49937	6.49954	7.50188	0.392886	0.327053	0.280061	0.65893
1204	2.58669	0.776007	0.308971	0.365284	0.325745	-0.0561813	1.22225	1.1538	1.18183	1.66667	4.49937	5.49954	6.50188	5.49937	6.49954	7.50188	0.392886	0.327053	0.280061	0.674255
1205	2.75907	0.827721	0.31539	0.372872	0.311737	-0.0573484	1.22225	1.1538	1.18183	1.66667	4.49937	5.49954	6.50188	5.49937	6.49954	7.50188	0.392886	0.327053	0.280061	0.688263
1206	2.93145	0.879434	0.32128	0.379835	0.298885	-0.0584193	1.22225	1.1538	1.18183	1.66667	4.49937	5.49954	6.50188	5.49937	6.49954	7.50188	0.392886	0.327053	0.280061	0.701115
1207	3.10383	0.931148	0.326703	0.386247	0.287051	-0.0594054	1.22225	1.1538	1.18183	1.66667	4.49937	5.49954	6.50188	5.49937	6.49954	7.50188	0.392886	0.327053	0.280061	0.712949
1208	3.27621	0.982862	0.331713	0.39217	0.276118	-0.0603164	1.22225	1.1538	1.18183	1.66667	4.49937	5.49954	6.50188	5.49937	6.49954	7.50188	0.392886	0.327053	0.280061	0.723882
1209	3.44859	1.03458	0.336355	0.397658	0.265987	-0.0611605	1.22225	1.1538	1.18183	1.66667	4.49937	5.49954	6.50188	5.49937	6.49954	7.50188	0.392886	0.327053	0.280061	0.734013
1210	3.62097	1.08629	0.340669	0.402758	0.256573	-0.0619449	1.22225	1.1538	1.18183	1.66667	4.49937	5.49954	6.50188	5.49937	6.49954	7.50188	0.392886	0.327053	0.280061	0.743427
1211	3.79334	1.138	0.344687	0.407509	0.247803	-0.0626757	1.22225	1.1538	1.18183	1.66667	4.49937	5.49954	6.50188	5.49937	6.49954	7.50188	0.392886	0.327053	0.280061	0.752197
1212	3.96572	1.18972	0.348441	0.411947	0.239613	-0.0633581	1.22225	1.1538	1.18183	1.66667	4.49937	5.49954	6.50188	5.49937	6.49954	7.50188	0.392886	0.327053	0.280061	0.760387
1213	4.1381	1.24143	0.351954	0.4161	0.231946	-0.0639969	1.22225	1.1538	1.18183	1.66667	4.49937	5.49954	6.50188	5.49937	6.49954	7.50188	0.392886	0.327053	0.280061	0.768054
1214	4.31048	1.29314	0.355249	0.419996	0.224755	-0.0645961	1.22225	1.1538	1.18183	1.66667	4.49937	5.49954	6.50188	5.49937	6.49954	7.50188	0.392886	0.327053	0.280061	0.775245
1215	4.48286	1.34486	0.358346	0.423657	0.217997	-0.0651592	1.22225	1.1538	1.18183	1.66667	4.49937	5.49954	6.50188	5.49937	6.49954	7.50188	0.392886	0.327053	0.280061	0.782003
1216	4.65524	1.39657	0.361262	0.427105	0.211633	-0.0656895	1.22225	1.1538	1.18183	1.66667	4.49937	5.49954	6.50188	5.49937	6.49954	7.50188	0.392886	0.327053	0.280061	0.788367
1217	4.82762	1.44829	0.364013	0.430357	0.20563	-0.0661897	1.22225	1.1538	1.18183	1.66667	4.49937	5.49954	6.50188	5.49937	6.49954	7.50188	0.392886	0.327053	0.280061	0.79437
1218	5	1.5	0.366612	0.43343	0.199959	-0.0666622	1.22225	1.1538	1.18183	1.66667	4.49937	5.49954	6.50188	5.49937	6.49954	7.50188	0.392886	0.327053	0.280061	0.800041
1219	0.173379	0.0606828	0.115487	0.125432	0.759081	-0.00994508	1.2159	1.08175	1.08611	1.42857	4.63175	11.6125	12.2319	5.63175	12.6125	13.2319	0.548077	0.231601	0.220321	0.240919
1220	0.345759	0.121016	0.181754	0.19823	0.620015	-0.0160669	1.21414	1.08105	1.0884	1.42857	4.66993	11.3123	12.3378	5.66993	12.3123	13.3378	0.544004	0.237493	0.218503	0.379985
1221	0.518138	0.181348	0.227176	0.247627	0.525197	-0.0202443	1.21255	1.08175	1.08911	1.42857	4.70471	11.2217	12.2319	5.70471	12.2217	13.2319	0.540346	0.239332	0.220321	0.474803
1222	0.690517	0.241681	0.242341	0.265926	0.491732	-0.0234301	1.19715	1.08811	1.09668	1.42857	5.07221	10.3432	11.3498	6.07221	11.3432	12.3498	0.504509	0.258749	0.236742	0.508268
1223	0.862897	0.302014	0.253894	0.280017	0.466089	-0.0260699	1.1852	1.0931	1.10268	1.42857	5.39953	9.73899	10.741	6.39953	10.739	11.741	0.476379	0.274041	0.24958	0.533911
1224	1.03528	0.362347	0.263395	0.291831	0.444774	-0.0283243	1.17575	1.09706	1.10754	1.42857	5.6899	9.29925	10.3032	6.6899	10.2992	11.3032	0.453932	0.28636	0.259708	0.555226
1225	1.20766	0.422679	0.271242	0.301599	0.427158	-0.0302915	1.16777	1.10044	1.11168	1.42857	5.96044	8.95439	9.95655	6.96044	9.95439	10.9566	0.434845	0.296824	0.268331	0.572842
1226	1.38003	0.483012	0.278661	0.310702	0.410637	-0.0320353	1.16151	1.10311	1.11496	1.42857	6.19138	8.69855	9.69875	7.19138	9.69855	10.6988	0.41978	0.305096	0.275124	0.589363
1227	1.55241	0.543345	0.283465	0.317244	0.399291	-0.0335996	1.15487	1.10591	1.11853	1.42857	6.45699	8.43655	9.44189	7.45699	9.43655	10.4419	0.403697	0.314059	0.282244	0.600709
1228	1.72479	0.603678	0.288822	0.323896	0.387282	-0.0350184	1.14978	1.10812	1.12125	1.42857	6.6763	8.24774	9.24932	7.6763	9.24774	10.2493	0.391319	0.320852	0.287829	0.612718
1229	1.89717	0.66401	0.294309	0.330623	0.375067	-0.0363141	1.14581	1.10984	1.12339	1.42857	6.85818	8.10455	9.10438	7.85818	9.10455	10.1044	0.381616	0.326204	0.29218	0.624933
1230	2.06955	0.724343	0.300128	0.337656	0.362216	-0.0375035	1.14294	1.11107	1.12496	1.42857	6.99586	8.00267	9.00333	7.99586	9.00267	10.0033	0.374586	0.330121	0.295293	0.637784
1231	2.24193	0.784676	0.308726	0.347329	0.343945	-0.0385779	1.14294	1.11107	1.12496	1.42857	6.99586	8.00267	9.00333	7.99586	9.00267	10.0033	0.374586	0.330121	0.295293	0.656055
1232	2.41431	0.845009	0.316498	0.356074	0.327428	-0.0395491	1.14294	1.11107	1.12496	1.42857	6.99586	8.00267	9.00333	7.99586	9.00267	10.0033	0.374586	0.330121	0.295293	0.672572
1233	2.58669	0.905341	0.323558	0.364016	0.312425	-0.0404313	1.14294	1.11107	1.12496	1.42857	6.99586	8.00267	9.00333	7.99586	9.00267	10.0033	0.374586	0.330121	0.295293	0.687575
1234	2.75907	0.965674	0.33	0.371263	0.298737	-0.0412362	1.14294	1.11107	1.12496	1.42857	6.99586	8.00267	9.00333	7.99586	9.00267	10.0033	0.374586	0.330121	0.295293	0.701263
1235	2.93145	1.02601	0.3359	0.377902	0.286198	-0.0419736	1.14294	1.11107	1.12496	1.42857	6.99586	8.00267	9.00333	7.99586	9.00267	10.0033	0.374586	0.330121	0.295293	0.713802
1236	3.10383	1.08634	0.341326	0.384006	0.274669	-0.0426515	1.14294	1.11107	1.12496	1.42857	6.99586	8.00267	9.00333	7.99586	9.00267	10.0033	0.374586	0.330121	0.295293	0.725331
1237	3.27621	1.14667	0.346331	0.389637	0.264033	-0.0432769	1.14294	1.11107	1.12496	1.42857	6.99586	8.00267	9.00333	7.99586	9.00267	10.0033	0.374586	0.330121	0.295293	0.735967
1238	3.44859	1.20701	0.350963	0.394848	0.25419	-0.0438557	1.14294	1.11107	1.12496	1.42857	6.99586	8.00267	9.00333	7.99586	9.00267	10.0033	0.374586	0.330121	0.295293	0.74581
1239	3.62097	1.26734	0.355262	0.399684	0.245054	-0.0443929	1.14294	1.11107	1.12496	1.42857	6.99586	8.00267	9.00333	7.99586	9.00267	10.0033	0.374586	0.330121	0.295293	0.754946
1240	3.79334	1.32767	0.359262	0.404185	0.236552	-0.0448928	1.14294	1.11107	1.12496	1.42857	6.99586	8.00267	9.00333	7.99586	9.00267	10.0033	0.374586	0.330121	0.295293	0.763448
1241	3.96572	1.388	0.362995	0.408384	0.228621	-0.0453592	1.14294	1.11107	1.12496	1.42857	6.99586	8.00267	9.00333	7.99586	9.00267	10.0033	0.374586	0.330121	0.295293	0.771379
1242	4.1381	1.44834	0.366485	0.412311	0.221204	-0.0457954	1.14294	1.11107	1.12496	1.42857	6.99586	8.00267	9.00333	7.99586	9.00267	10.0033	0.374586	0.330121	0.295293	0.778796
1243	4.31048	1.50867	0.369756	0.415991	0.214253	-0.0462041	1.14294	1.11107	1.12496	1.42857	6.99586	8.00267	9.00333	7.99586	9.00267	10.0033	0.374586	0.330121	0.295293	0.785747
1244	4.48286	1.569	0.372828	0.419447	0.207726	-0.0465879	1.14294	1.11107	1.12496	1.42857	6.99586	8.00267	9.00333	7.99586	9.00267	10.0033	0.374586	0.330121	0.295293	0.792274
1245	4.65524	1.62933	0.375718	0.422698	0.201585	-0.046949	1.14294	1.11107	1.12496	1.42857	6.99586	8.00267	9.00333	7.99586	9.00267	10.0033	0.374586	0.330121	0.295293	0.798415
1246	4.82762	1.68967	0.378442	0.425762	0.195796	-0.0472894	1.14294	1.11107	1.12496	1.42857	6.99586	8.00267	9.00333	7.99586	9.00267	10.0033	0.374586	0.330121	0.295293	0.804204
1247	5	1.75	0.381013	0.428656	0.190331	-0.0476108	1.14294	1.11107	1.12496	1.42857	6.99586	8.00267	9.00333	7.99586	9.00267	10.0033	0.374586	0.330121	0.295293	0.809669
1248	0.173379	0.0693517	0.119613	0.126177	0.754209	-0.00656378	1.12549	1.05285	1.05488	1.25	7.96884	18.2232	18.9203	8.96884	19.2232	19.9203	0.529782	0.239408	0.23081	0.245791
1249	0.345759	0.138303	0.189525	0.200304	0.61017	-0.0105423	1.12493	1.05263	1.05563	1.25	8.00474	17.9775	19	9.00474	18.9775	20	0.52754	0.242593	0.229867	0.38983
1250	0.518138	0.207255	0.235696	0.24924	0.515064	-0.0132284	1.12392	1.05307	1.05612	1.25	8.06972	17.8174	18.8413	9.06972	18.8174	19.8413	0.523531	0.244715	0.231754	0.484936
1251	0.690517	0.276207	0.25175	0.267373	0.480877	-0.0152623	1.11491	1.05708	1.06062	1.25	8.70256	16.4948	17.5185	9.70256	17.4948	18.5185	0.487455	0.263769	0.248776	0.519123
1252	0.862897	0.345159	0.264144	0.28127	0.454586	-0.0169382	1.10795	1.06022	1.06412	1.25	9.26333	15.5945	16.6056	10.2633	16.5945	17.6056	0.459407	0.278533	0.26206	0.545414
1253	1.03528	0.41411	0.274066	0.292865	0.433069	-0.0183624	1.10239	1.0627	1.067	1.25	9.76659	14.9254	15.9492	10.7666	15.9254	16.9492	0.436851	0.290624	0.272525	0.566931
1254	1.20766	0.483062	0.283041	0.302777	0.414182	-0.0196006	1.09797	1.06474	1.06925	1.25	10.2076	14.4404	15.4474	11.2076	15.4404	16.4474	0.41883	0.300065	0.281105	0.585818
1255	1.38003	0.552014	0.289928	0.310935	0.399137	-0.0206936	1.09392	1.06655	1.07137	1.25	10.6472	14.0105	15.0256	11.6472	15.0105	16.0256	0.402292	0.308962	0.288746	0.600863
1256	1.55241	0.620966	0.296876	0.318548	0.384576	-0.0216719	1.09075	1.06803	1.073	1.25	11.0193	13.6986	14.6986	12.0193	14.6986	15.6986	0.389282	0.315754	0.294964	0.615424
1257	1.72479	0.689917	0.301748	0.324454	0.373798	-0.0225556	1.08746	1.06952	1.07475	1.25	11.4335	13.3779	14.3846	12.4335	14.3779	15.3846	0.375752	0.323057	0.301191	0.626202
1258	1.89717	0.758869	0.30637	0.330054	0.363576	-0.0233607	1.08467	1.07078	1.07625	1.25	11.8107	13.1148	14.1286	12.8107	14.1148	15.1286	0.364227	0.329307	0.306466	0.636424
1259	2.06955	0.827821	0.31347	0.337734	0.348796	-0.024098	1.08346	1.07135	1.07687	1.25	11.9819	13.0081	14.015	12.9819	14.0081	15.015	0.359225	0.331909	0.308866	0.651204
1260	2.24193	0.896772	0.322109	0.347041	0.33085	-0.0247621	1.08346	1.07135	1.07687	1.25	11.9819	13.0081	14.015	12.9819	14.0081	15.015	0.359225	0.331909	0.308866	0.66915
1261	2.41431	0.965724	0.329902	0.355437	0.314661	-0.0253612	1.08346	1.07135	1.07687	1.25	11.9819	13.0081	14.015	12.9819	14.0081	15.015	0.359225	0.331909	0.308866	0.685339
1262	2.58669	1.03468	0.336968	0.36305	0.299982	-0.0259044	1.08346	1.07135	1.07687	1.25	11.9819	13.0081	14.015	12.9819	14.0081	15.015	0.359225	0.331909	0.308866	0.700018
1263	2.75907	1.10363	0.343404	0.369985	0.286612	-0.0263992	1.08346	1.07135	1.07687	1.25	11.9819	13.0081	14.015	12.9819	14.0081	15.015	0.359225	0.331909	0.308866	0.713388
1264	2.93145	1.17258	0.349291	0.376327	0.274382	-0.0268517	1.08346	1.07135	1.07687	1.25	11.9819	13.0081	14.015	12.9819	14.0081	15.015	0.359225	0.331909	0.308866	0.725618
1265	3.10383	1.24153	0.354696	0.382151	0.263154	-0.0272672	1.08346	1.07135	1.07687	1.25	11.9819	13.0081	14.015	12.9819	14.0081	15.015	0.359225	0.331909	0.308866	0.736846
1266	3.27621	1.31048	0.359676	0.387516	0.252808	-0.0276501	1.08346	1.07135	1.07687	1.25	11.9819	13.0081	14.015	12.9819	14.0081	15.015	0.359225	0.331909	0.308866	0.747192
1267	3.44859	1.37943	0.364279	0.392476	0.243245	-0.0280039	1.08346	1.07135	1.07687	1.25	11.9819	13.0081	14.015	12.9819	14.0081	15.015	0.359225	0.331909	0.308866	0.756755
1268	3.62097	1.44839	0.368547	0.397074	0.23438	-0.028332	1.08346	1.07135	1.07687	1.25	11.9819	13.0081	14.015	12.9819	14.0081	15.015	0.359225	0.331909	0.308866	0.76562
1269	3.79334	1.51734	0.372514	0.401348	0.226137	-0.028637	1.08346	1.07135	1.07687	1.25	11.9819	13.0081	14.015	12.9819	14.0081	15.015	0.359225	0.331909	0.308866	0.773863
1270	3.96572	1.58629	0.376212	0.405333	0.218455	-0.0289213	1.08346	1.07135	1.07687	1.25	11.9819	13.0081	14.015	12.9819	14.0081	15.015	0.359225	0.331909	0.308866	0.781545
1271	4.1381	1.65524	0.379667	0.409055	0.211278	-0.0291869	1.08346	1.07135	1.07687	1.25	11.9819	13.0081	14.015	12.9819	14.0081	15.015	0.359225	0.331909	0.308866	0.788722
1272	4.31048	1.72419	0.382902	0.412541	0.204557	-0.0294356	1.08346	1.07135	1.07687	1.25	11.9819	13.0081	14.015	12.9819	14.0081	15.015	0.359225	0.331909	0.308866	0.795443
1273	4.48286	1.79314	0.385938	0.415811	0.19825	-0.029669	1.08346	1.07135	1.07687	1.25	11.9819	13.0081	14.015	12.9819	14.0081	15.015	0.359225	0.331909	0.308866	0.80175
1274	4.65524	1.8621	0.388792	0.418887	0.192321	-0.0298884	1.08346	1.07135	1.07687	1.25	11.9819	13.0081	14.015	12.9819	14.0081	15.015	0.359225	0.331909	0.308866	0.807679
1275	4.82762	1.93105	0.391481	0.421783	0.186736	-0.0300951	1.08346	1.07135	1.07687	1.25	11.9819	13.0081	14.015	12.9819	14.0081	15.015	0.359225	0.331909	0.308866	0.813264
1276	5	2	0.394017	0.424516	0.181467	-0.0302901	1.08346	1.07135	1.07687	1.25	11.9819	13.0081	14.015	12.9819	14.0081	15.015	0.359225	0.331909	0.308866	0.818533
1277	0.173379	0.0780207	0.124983	0.128232	0.746785	-0.00324955	1.05577	1.02575	1.026	1.11111	17.9301	38.4615	38.8406	18.9301	39.4615	39.8406	0.515111	0.243618	0.24127	0.253215
1278	0.345759	0.155591	0.197066	0.202387	0.600546	-0.00518942	1.05554	1.02564	1.02633	1.11111	18.0058	37.9747	39	19.0058	38.9747	40	0.513002	0.246701	0.240297	0.399454
1279	0.518138	0.233162	0.244228	0.250879	0.504893	-0.0064856	1.05509	1.02585	1.02656	1.11111	18.1513	37.6569	38.6825	19.1513	38.6569	39.6825	0.509	0.248756	0.242244	0.495107
1280	0.690517	0.310733	0.261263	0.268854	0.469883	-0.0074605	1.0511	1.02775	1.02856	1.11111	19.5708	35.0195	36.037	20.5708	36.0195	37.037	0.472984	0.26723	0.259786	0.530117
1281	0.862897	0.388303	0.274296	0.282563	0.443141	-0.00825936	1.048	1.02923	1.03011	1.11111	20.8337	33.2103	34.2113	21.8337	34.2103	35.2113	0.444975	0.281573	0.273452	0.556859
1282	1.03528	0.465874	0.284155	0.293949	0.421896	-0.00893508	1.04546	1.0304	1.03144	1.11111	21.9976	31.8021	32.8983	22.9976	32.8021	33.8983	0.421946	0.29385	0.284204	0.578104
1283	1.20766	0.543445	0.293432	0.303646	0.402922	-0.00952025	1.04348	1.03135	1.03244	1.11111	23	30.8219	31.8947	24	31.8219	32.8947	0.403943	0.303047	0.29301	0.597078
1284	1.38003	0.621016	0.30106	0.31161	0.38733	-0.0100353	1.04172	1.0322	1.03333	1.11111	23.9691	30	31.0513	24.9691	31	32.0513	0.38794	0.311215	0.300844	0.61267
1285	1.55241	0.698586	0.307663	0.318494	0.373843	-0.0104947	1.04018	1.03295	1.03411	1.11111	24.885	29.316	30.348	25.885	30.316	31.348	0.373939	0.318357	0.307704	0.626157
1286	1.72479	0.776157	0.313671	0.324746	0.361583	-0.0109088	1.03887	1.03359	1.03478	1.11111	25.7265	28.754	29.7692	26.7265	29.754	30.7692	0.361938	0.324474	0.313589	0.638417
1287	1.89717	0.853728	0.319391	0.330689	0.34992	-0.0112852	1.03778	1.03413	1.03533	1.11111	26.4716	28.3019	29.303	27.4716	29.3019	30.303	0.351937	0.329568	0.318495	0.65008
1288	2.06955	0.931298	0.325002	0.338608	0.33639	-0.0116278	1.03712	1.03434	1.03578	1.11111	26.9422	27.9503	29.1205	27.9422	28.9503	30.1205	0.345901	0.333641	0.320458	0.66361
1289	2.24193	1.00887	0.333631	0.347599	0.31877	-0.0119366	1.03712	1.03434	1.03578	1.11111	26.9422	27.9503	29.1205	27.9422	28.9503	30.1205	0.345901	0.333641	0.320458	0.68123
1290	2.41431	1.08644	0.341401	0.355694	0.302905	-0.0122146	1.03712	1.03434	1.03578	1.11111	26.9422	27.9503	29.1205	27.9422	28.9503	30.1205	0.345901	0.333641	0.320458	0.697095
1291	2.58669	1.16401	0.348435	0.363022	0.288543	-0.0124662	1.03712	1.03434	1.03578	1.11111	26.9422	27.9503	29.1205	27.9422	28.9503	30.1205	0.345901	0.333641	0.320458	0.711457
1292	2.75907	1.24158	0.354831	0.369687	0.275482	-0.0126951	1.03712	1.03434	1.03578	1.11111	26.9422	27.9503	29.1205	27.9422	28.9503	30.1205	0.345901	0.333641	0.320458	0.724518
1293	2.93145	1.31915	0.360674	0.375774	0.263552	-0.0129041	1.03712	1.03434	1.03578	1.11111	26.9422	27.9503	29.1205	27.9422	28.9503	30.1205	0.345901	0.333641	0.320458	0.736448
1294	3.10383	1.39672	0.366032	0.381356	0.252612	-0.0130958	1.03712	1.03434	1.03578	1.11111	26.9422	27.9503	29.1205	27.9422	28.9503	30.1205	0.345901	0.333641	0.320458	0.747388
1295	3.27621	1.47429	0.370962	0.386493	0.242545	-0.0132722	1.03712	1.03434	1.03578	1.11111	26.9422	27.9503	29.1205	27.9422	28.9503	30.1205	0.345901	0.333641	0.320458	0.757455
1296	3.44859	1.55186	0.375515	0.391236	0.233249	-0.0134351	1.03712	1.03434	1.03578	1.11111	26.9422	27.9503	29.1205	27.9422	28.9503	30.1205	0.345901	0.333641	0.320458	0.766751
1297	3.62097	1.62943	0.379731	0.395629	0.224639	-0.0135859	1.03712	1.03434	1.03578	1.11111	26.9422	27.9503	29.1205	27.9422	28.9503	30.1205	0.345901	0.333641	0.320458	0.775361
1298	3.79334	1.70701	0.383648	0.39971	0.216643	-0.0137261	1.03712	1.03434	1.03578	1.11111	26.9422	27.9503	29.1205	27.9422	28.9503	30.1205	0.345901	0.333641	0.320458	0.783357
1299	3.96572	1.78458	0.387295	0.403509	0.209196	-0.0138565	1.03712	1.03434	1.03578	1.11111	26.9422	27.9503	29.1205	27.9422	28.9503	30.1205	0.345901	0.333641	0.320458	0.790804
1300	4.1381	1.86215	0.3907	0.407057	0.202244	-0.0139784	1.03712	1.03434	1.03578	1.11111	26.9422	27.9503	29.1205	27.9422	28.9503	30.1205	0.345901	0.333641	0.320458	0.797756
1301	4.31048	1.93972	0.393885	0.410376	0.195739	-0.0140923	1.03712	1.03434	1.03578	1.11111	26.9422	27.9503	29.1205	27.9422	28.9503	30.1205	0.345901	0.333641	0.320458	0.804261
1302	4.48286	2.01729	0.396872	0.413488	0.18964	-0.0141992	1.03712	1.03434	1.03578	1.11111	26.9422	27.9503	29.1205	27.9422	28.9503	30.1205	0.345901	0.333641	0.320458	0.81036
1303	4.65524	2.09486	0.399679	0.416412	0.183909	-0.0142996	1.03712	1.03434	1.03578	1.11111	26.9422	27.9503	29.1205	27.9422	28.9503	30.1205	0.345901	0.333641	0.320458	0.816091
1304	4.82762	2.17243	0.402321	0.419165	0.178514	-0.0143942	1.03712	1.03434	1.03578	1.11111	26.9422	27.9503	29.1205	27.9422	28.9503	30.1205	0.345901	0.333641	0.320458	0.821486
1305	5	2.25	0.404812	0.42176	0.173427	-0.0144833	1.03712	1.03434	1.03578	1.11111	26.9422	27.9503	29.1205	27.9422	28.9503	30.1205	0.345901	0.333641	0.320458	0.826573

## Sheet: Figure 3a
Source data for Figure3a
alpha indicates the splitting ratio, last column indicates if alternative solutions exist or not (if (alpha_max-alpha_min)>1e-2)
	A	B	P	gamma_ov	alpha_min	alpha_max	unique
0	1.66733	0.334267	1	0.897128	0.610427	0.610427	unique
1	2.0006	0.334267	1	0.747682	0.654395	0.654395	unique
2	2.33387	0.334267	1	0.640916	0.658258	0.658258	unique
3	2.66713	0.334267	1	0.560831	0.660625	0.660625	unique
4	3.0004	0.334267	1	0.498537	0.668581	0.668581	unique
5	3.33367	0.334267	1	0.448699	0.671716	0.671716	unique
6	3.66693	0.334267	1	0.407919	0.671865	0.671865	unique
7	4.0002	0.334267	1	0.373934	0.671316	0.671316	unique
8	4.33347	0.334267	1	0.345177	0.673354	0.673354	unique
9	4.66673	0.334267	1	0.320527	0.679612	0.679612	unique
10	5	0.334267	1	0.299162	0.679325	0.679325	unique
11	1.0008	0.667533	1	0.748428	0.545331	0.545331	unique
12	1.33407	0.667533	1	0.561461	0.580486	0.580486	unique
13	1.66733	0.667533	1	0.449236	0.610971	0.610971	unique
14	2.0006	0.667533	1	0.374401	0.597692	0.597692	unique
15	2.33387	0.667533	1	0.320938	0.600317	0.600317	unique
16	2.66713	0.667533	1	0.280836	0.599097	0.599097	unique
17	3.0004	0.667533	1	0.249642	0.606174	0.606174	unique
18	3.33367	0.667533	1	0.224685	0.603328	0.603328	unique
19	3.66693	0.667533	1	0.204265	0.601143	0.601143	unique
20	4.0002	0.667533	1	0.187247	0.600367	0.600367	unique
21	4.33347	0.667533	1	0.172847	0.607483	0.607483	unique
22	4.66673	0.667533	1	0.160503	0.60983	0.611326	unique
23	5	0.667533	1	0.149805	0.610979	0.610979	unique
24	0.667533	1.0008	1	0.748428	0.454669	0.454669	unique
25	1.0008	1.0008	1	0.499201	0.5	0.5	unique
26	1.33407	1.0008	1	0.374494	0.538277	0.538277	unique
27	1.66733	1.0008	1	0.29964	0.564775	0.564775	unique
28	2.0006	1.0008	1	0.249725	0.565336	0.565336	unique
29	2.33387	1.0008	1	0.214065	0.545366	0.545366	unique
30	2.66713	1.0008	1	0.187317	0.551829	0.551829	unique
31	3.0004	1.0008	1	0.166511	0.548406	0.548406	unique
32	3.33367	1.0008	1	0.149865	0.550616	0.550616	unique
33	3.66693	1.0008	1	0.136245	0.543648	0.543648	unique
34	4.0002	1.0008	1	0.124894	0.541565	0.541565	unique
35	4.33347	1.0008	1	0.115289	0.550458	0.550458	unique
36	4.66673	1.0008	1	0.107056	0.550741	0.550741	unique
37	5	1.0008	1	0.0999201	0.557359	0.557359	unique
38	0.667533	1.33407	1	0.561461	0.419514	0.419514	unique
39	1.0008	1.33407	1	0.374494	0.461723	0.461723	unique
40	1.33407	1.33407	1	0.280941	0.499574	0.500426	unique
41	1.66733	1.33407	1	0.224786	0.532873	0.532873	unique
42	2.0006	1.33407	1	0.187341	0.5209	0.5209	unique
43	2.33387	1.33407	1	0.160589	0.503169	0.503169	unique
44	2.66713	1.33407	1	0.140523	0.501956	0.501956	unique
45	3.0004	1.33407	1	0.124915	0.509265	0.509265	unique
46	3.33367	1.33407	1	0.112427	0.506989	0.506989	unique
47	3.66693	1.33407	1	0.102209	0.494224	0.494224	unique
48	4.0002	1.33407	1	0.0936938	0.501114	0.501114	unique
49	4.33347	1.33407	1	0.0864882	0.503006	0.503006	unique
50	4.66673	1.33407	1	0.0803118	0.500346	0.500346	unique
51	5	1.33407	1	0.0749588	0.499442	0.499442	unique
52	0.334267	1.66733	1	0.897128	0.389573	0.389573	unique
53	0.667533	1.66733	1	0.449236	0.389029	0.389029	unique
54	1.0008	1.66733	1	0.29964	0.435225	0.435225	unique
55	1.33407	1.66733	1	0.224786	0.467127	0.467127	unique
56	1.66733	1.66733	1	0.179856	0.495325	0.504675	unique
57	2.0006	1.66733	1	0.149895	0.485248	0.485248	unique
58	2.33387	1.66733	1	0.128491	0.480609	0.480609	unique
59	2.66713	1.66733	1	0.112435	0.46469	0.46469	unique
60	3.0004	1.66733	1	0.0999467	0.461437	0.461437	unique
61	3.33367	1.66733	1	0.089955	0.462203	0.462203	unique
62	3.66693	1.66733	1	0.0817795	0.460104	0.460104	unique
63	4.0002	1.66733	1	0.0749663	0.46226	0.46226	unique
64	4.33347	1.66733	1	0.069201	0.457348	0.457348	unique
65	4.66673	1.66733	1	0.0642591	0.460409	0.460409	unique
66	5	1.66733	1	0.059976	0.461279	0.461279	unique
67	0.334267	2.0006	1	0.747682	0.345605	0.345605	unique
68	0.667533	2.0006	1	0.374401	0.402308	0.402308	unique
69	1.0008	2.0006	1	0.249725	0.434664	0.434664	unique
70	1.33407	2.0006	1	0.187341	0.4791	0.4791	unique
71	1.66733	2.0006	1	0.149895	0.514752	0.514752	unique
72	2.0006	2.0006	1	0.124925	0.45654	0.54346	not unique
73	2.33387	2.0006	1	0.107086	0.438715	0.438715	unique
74	2.66713	2.0006	1	0.0937055	0.424365	0.424365	unique
75	3.0004	2.0006	1	0.0832972	0.428363	0.428363	unique
76	3.33367	2.0006	1	0.07497	0.423668	0.423668	unique
77	3.66693	2.0006	1	0.0681564	0.426564	0.426564	unique
78	4.0002	2.0006	1	0.0624781	0.422752	0.422752	unique
79	4.33347	2.0006	1	0.0576732	0.434346	0.434346	unique
80	4.66673	2.0006	1	0.0535546	0.432403	0.432403	unique
81	5	2.0006	1	0.049985	0.449757	0.449757	unique
82	0.334267	2.33387	1	0.640916	0.341742	0.341742	unique
83	0.667533	2.33387	1	0.320938	0.399683	0.399683	unique
84	1.0008	2.33387	1	0.214065	0.454634	0.454634	unique
85	1.33407	2.33387	1	0.160589	0.496831	0.496831	unique
86	1.66733	2.33387	1	0.128491	0.519391	0.519391	unique
87	2.0006	2.33387	1	0.107086	0.561285	0.561285	unique
88	2.33387	2.33387	1	0.0917948	0.411128	0.588872	not unique
89	2.66713	2.33387	1	0.0803247	0.400314	0.400314	unique
90	3.0004	2.33387	1	0.0714027	0.402116	0.402116	unique
91	3.33367	2.33387	1	0.0642646	0.391537	0.391537	unique
92	3.66693	2.33387	1	0.058424	0.391031	0.391031	unique
93	4.0002	2.33387	1	0.0535565	0.405067	0.405067	unique
94	4.33347	2.33387	1	0.0494377	0.39248	0.39248	unique
95	4.66673	2.33387	1	0.0459072	0.41678	0.41678	unique
96	5	2.33387	1	0.0428473	0.415125	0.415125	unique
97	0.334267	2.66713	1	0.560831	0.339375	0.339375	unique
98	0.667533	2.66713	1	0.280836	0.400903	0.400903	unique
99	1.0008	2.66713	1	0.187317	0.448171	0.448171	unique
100	1.33407	2.66713	1	0.140523	0.498044	0.498044	unique
101	1.66733	2.66713	1	0.112435	0.53531	0.53531	unique
102	2.0006	2.66713	1	0.0937055	0.575635	0.575635	unique
103	2.33387	2.66713	1	0.0803247	0.599686	0.599686	unique
104	2.66713	2.66713	1	0.0702879	0.376888	0.623112	not unique
105	3.0004	2.66713	1	0.0624807	0.372112	0.372112	unique
106	3.33367	2.66713	1	0.0562345	0.365842	0.365842	unique
107	3.66693	2.66713	1	0.0511237	0.366677	0.366677	unique
108	4.0002	2.66713	1	0.0468645	0.374526	0.374526	unique
109	4.33347	2.66713	1	0.0432603	0.387127	0.387127	unique
110	4.66673	2.66713	1	0.040171	0.394728	0.394728	unique
111	5	2.66713	1	0.0374934	0.405842	0.405842	unique
112	0.334267	3.0004	1	0.498537	0.331419	0.331419	unique
113	0.667533	3.0004	1	0.249642	0.393826	0.393826	unique
114	1.0008	3.0004	1	0.166511	0.451594	0.451594	unique
115	1.33407	3.0004	1	0.124915	0.490735	0.490735	unique
116	1.66733	3.0004	1	0.0999467	0.538563	0.538563	unique
117	2.0006	3.0004	1	0.0832972	0.571637	0.571637	unique
118	2.33387	3.0004	1	0.0714027	0.597884	0.597884	unique
119	2.66713	3.0004	1	0.0624807	0.627888	0.627888	unique
120	3.0004	3.0004	1	0.0555407	0.349918	0.650082	not unique
121	3.33367	3.0004	1	0.0499883	0.343573	0.343573	unique
122	3.66693	3.0004	1	0.0454452	0.334512	0.334512	unique
123	4.0002	3.0004	1	0.041659	0.353977	0.353977	unique
124	4.33347	3.0004	1	0.0384552	0.348431	0.348431	unique
125	4.66673	3.0004	1	0.035709	0.372838	0.372838	unique
126	5	3.0004	1	0.0333289	0.405125	0.405125	unique
127	0.334267	3.33367	1	0.448699	0.328284	0.328284	unique
128	0.667533	3.33367	1	0.224685	0.396672	0.396672	unique
129	1.0008	3.33367	1	0.149865	0.449384	0.449384	unique
130	1.33407	3.33367	1	0.112427	0.493011	0.493011	unique
131	1.66733	3.33367	1	0.089955	0.537797	0.537797	unique
132	2.0006	3.33367	1	0.07497	0.576332	0.576332	unique
133	2.33387	3.33367	1	0.0642646	0.608463	0.608463	unique
134	2.66713	3.33367	1	0.0562345	0.634158	0.634158	unique
135	3.0004	3.33367	1	0.0499883	0.656427	0.656427	unique
136	3.33367	3.33367	1	0.044991	0.310199	0.689801	not unique
137	3.66693	3.33367	1	0.040902	0.335589	0.335589	unique
138	4.0002	3.33367	1	0.0374944	0.356801	0.356801	unique
139	4.33347	3.33367	1	0.0346109	0.371067	0.371067	unique
140	4.66673	3.33367	1	0.0321392	0.392406	0.392406	unique
141	5	3.33367	1	0.029997	0.408757	0.408757	unique
142	0.334267	3.66693	1	0.407919	0.328135	0.328135	unique
143	0.667533	3.66693	1	0.204265	0.398857	0.398857	unique
144	1.0008	3.66693	1	0.136245	0.456352	0.456352	unique
145	1.33407	3.66693	1	0.102209	0.505776	0.505776	unique
146	1.66733	3.66693	1	0.0817795	0.539896	0.539896	unique
147	2.0006	3.66693	1	0.0681564	0.573436	0.573436	unique
148	2.33387	3.66693	1	0.058424	0.606853	0.608971	unique
149	2.66713	3.66693	1	0.0511237	0.633323	0.633323	unique
150	3.0004	3.66693	1	0.0454452	0.665488	0.665488	unique
151	3.33367	3.66693	1	0.040902	0.664411	0.664411	unique
152	3.66693	3.66693	1	0.0371847	0.338832	0.661168	not unique
153	4.0002	3.66693	1	0.0340867	0.357695	0.357695	unique
154	4.33347	3.66693	1	0.0314653	0.370523	0.370523	unique
155	4.66673	3.66693	1	0.0292182	0.389602	0.389602	unique
156	5	3.66693	1	0.0272707	0.400415	0.400415	unique
157	0.334267	4.0002	1	0.373934	0.328684	0.328684	unique
158	0.667533	4.0002	1	0.187247	0.399633	0.399633	unique
159	1.0008	4.0002	1	0.124894	0.458435	0.458435	unique
160	1.33407	4.0002	1	0.0936938	0.498886	0.498886	unique
161	1.66733	4.0002	1	0.0749663	0.53774	0.53774	unique
162	2.0006	4.0002	1	0.0624781	0.577248	0.577248	unique
163	2.33387	4.0002	1	0.0535565	0.594933	0.594933	unique
164	2.66713	4.0002	1	0.0468645	0.625474	0.625474	unique
165	3.0004	4.0002	1	0.041659	0.646023	0.646023	unique
166	3.33367	4.0002	1	0.0374944	0.643199	0.643199	unique
167	3.66693	4.0002	1	0.0340867	0.642305	0.642305	unique
168	4.0002	4.0002	1	0.0312469	0.356814	0.643186	not unique
169	4.33347	4.0002	1	0.0288438	0.367297	0.367297	unique
170	4.66673	4.0002	1	0.026784	0.389993	0.389993	unique
171	5	4.0002	1	0.0249988	0.400507	0.400507	unique
172	0.334267	4.33347	1	0.345177	0.326646	0.326646	unique
173	0.667533	4.33347	1	0.172847	0.392517	0.392517	unique
174	1.0008	4.33347	1	0.115289	0.449542	0.449542	unique
175	1.33407	4.33347	1	0.0864882	0.496994	0.496994	unique
176	1.66733	4.33347	1	0.069201	0.542652	0.542652	unique
177	2.0006	4.33347	1	0.0576732	0.565654	0.565654	unique
178	2.33387	4.33347	1	0.0494377	0.60752	0.60752	unique
179	2.66713	4.33347	1	0.0432603	0.612873	0.612873	unique
180	3.0004	4.33347	1	0.0384552	0.651569	0.651569	unique
181	3.33367	4.33347	1	0.0346109	0.628933	0.628933	unique
182	3.66693	4.33347	1	0.0314653	0.629477	0.629477	unique
183	4.0002	4.33347	1	0.0288438	0.632703	0.632703	unique
184	4.33347	4.33347	1	0.0266256	0.362844	0.637156	not unique
185	4.66673	4.33347	1	0.0247242	0.380353	0.380353	unique
186	5	4.33347	1	0.0230762	0.405234	0.405234	unique
187	0.334267	4.66673	1	0.320527	0.320388	0.320388	unique
188	0.667533	4.66673	1	0.160503	0.390157	0.390157	unique
189	1.0008	4.66673	1	0.107056	0.449259	0.449259	unique
190	1.33407	4.66673	1	0.0803118	0.499654	0.499654	unique
191	1.66733	4.66673	1	0.0642591	0.539591	0.539591	unique
192	2.0006	4.66673	1	0.0535546	0.567597	0.567597	unique
193	2.33387	4.66673	1	0.0459072	0.58322	0.58322	unique
194	2.66713	4.66673	1	0.040171	0.605272	0.605272	unique
195	3.0004	4.66673	1	0.035709	0.627162	0.627162	unique
196	3.33367	4.66673	1	0.0321392	0.607594	0.607594	unique
197	3.66693	4.66673	1	0.0292182	0.610398	0.610398	unique
198	4.0002	4.66673	1	0.026784	0.610007	0.610007	unique
199	4.33347	4.66673	1	0.0247242	0.619647	0.619647	unique
200	4.66673	4.66673	1	0.0229585	0.391851	0.608149	not unique
201	5	4.66673	1	0.0214283	0.39749	0.39749	unique
202	0.334267	5	1	0.299162	0.320675	0.320675	unique
203	0.667533	5	1	0.149805	0.389021	0.389021	unique
204	1.0008	5	1	0.0999201	0.442641	0.442641	unique
205	1.33407	5	1	0.0749588	0.500558	0.500558	unique
206	1.66733	5	1	0.059976	0.538721	0.538721	unique
207	2.0006	5	1	0.049985	0.550243	0.550243	unique
208	2.33387	5	1	0.0428473	0.584875	0.584875	unique
209	2.66713	5	1	0.0374934	0.594158	0.594158	unique
210	3.0004	5	1	0.0333289	0.594875	0.594875	unique
211	3.33367	5	1	0.029997	0.591243	0.591243	unique
212	3.66693	5	1	0.0272707	0.599585	0.599585	unique
213	4.0002	5	1	0.0249988	0.599493	0.599493	unique
214	4.33347	5	1	0.0230762	0.594766	0.594766	unique
215	4.66673	5	1	0.0214283	0.60251	0.60251	unique
216	5	5	1	0.02	0.405721	0.594279	not unique

## Sheet: Figure 3b
Source data for Figure3b
alpha indicates the splitting ratio, last column indicates if alternative solutions exist or not (if (alpha_max-alpha_min)>1e-2)
	A	B	P	gamma_ov	alpha_min	alpha_max	unique/not unique
0	0.334267	0.334267	0.1	0.447491	0.498979	0.501021	unique
1	0.667533	0.334267	0.1	0.22408	0.399873	0.399873	unique
2	1.0008	0.334267	0.1	0.149462	0.250145	0.250145	unique
3	1.33407	0.334267	0.1	0.112124	0.208596	0.208596	unique
4	1.66733	0.334267	0.1	0.0897128	0.229706	0.229706	unique
5	2.0006	0.334267	0.1	0.0747682	0.170875	0.170875	unique
6	2.33387	0.334267	0.1	0.0640916	0.18082	0.18082	unique
7	2.66713	0.334267	0.1	0.0560831	0.204675	0.204675	unique
8	3.0004	0.334267	0.1	0.0498537	0.146527	0.146527	unique
9	3.33367	0.334267	0.1	0.0448699	0.156466	0.156466	unique
10	3.66693	0.334267	0.1	0.0407919	0.155544	0.155544	unique
11	4.0002	0.334267	0.1	0.0373934	0.155259	0.155259	unique
12	4.33347	0.334267	0.1	0.0345177	0.125848	0.125848	unique
13	4.66673	0.334267	0.1	0.0320527	0.150166	0.150166	unique
14	5	0.334267	0.1	0.0299162	0.165602	0.165602	unique
15	0.334267	0.667533	0.1	0.22408	0.600127	0.600127	unique
16	0.667533	0.667533	0.1	0.112208	0.419383	0.580617	not unique
17	1.0008	0.667533	0.1	0.0748428	0.358334	0.358334	unique
18	1.33407	0.667533	0.1	0.0561461	0.346212	0.346212	unique
19	1.66733	0.667533	0.1	0.0449236	0.285726	0.285726	unique
20	2.0006	0.667533	0.1	0.0374401	0.247095	0.247095	unique
21	2.33387	0.667533	0.1	0.0320938	0.231144	0.231144	unique
22	2.66713	0.667533	0.1	0.0280836	0.189347	0.189347	unique
23	3.0004	0.667533	0.1	0.0249642	0.197181	0.197181	unique
24	3.33367	0.667533	0.1	0.0224685	0.154727	0.154727	unique
25	3.66693	0.667533	0.1	0.0204265	0.0962162	0.0962162	unique
26	4.0002	0.667533	0.1	0.0187247	0.128297	0.128297	unique
27	4.33347	0.667533	0.1	0.0172847	0.107901	0.107901	unique
28	4.66673	0.667533	0.1	0.0160503	0.107498	0.107498	unique
29	5	0.667533	0.1	0.0149805	0.0866565	0.0866565	unique
30	0.334267	1.0008	0.1	0.149462	0.749855	0.749855	unique
31	0.667533	1.0008	0.1	0.0748428	0.641666	0.641666	unique
32	1.0008	1.0008	0.1	0.0499201	0.359149	0.640851	not unique
33	1.33407	1.0008	0.1	0.0374494	0.335978	0.335978	unique
34	1.66733	1.0008	0.1	0.029964	0.216417	0.216417	unique
35	2.0006	1.0008	0.1	0.0249725	0.203283	0.203283	unique
36	2.33387	1.0008	0.1	0.0214065	0.192282	0.192282	unique
37	2.66713	1.0008	0.1	0.0187317	0.149537	0.149537	unique
38	3.0004	1.0008	0.1	0.0166511	0.0919264	0.0919264	unique
39	3.33367	1.0008	0.1	0.0149865	0.0407837	0.0407837	unique
40	3.66693	1.0008	0.1	0.0136245	0.0342015	0.0342015	unique
41	4.0002	1.0008	0.1	0.0124894	0.0776717	0.0776717	unique
42	4.33347	1.0008	0.1	0.0115289	0.0835802	0.0835802	unique
43	4.66673	1.0008	0.1	0.0107056	0.0348957	0.0348957	unique
44	5	1.0008	0.1	0.00999201	0.124131	0.124131	unique
45	0.334267	1.33407	0.1	0.112124	0.791404	0.791404	unique
46	0.667533	1.33407	0.1	0.0561461	0.653788	0.653788	unique
47	1.0008	1.33407	0.1	0.0374494	0.664022	0.664022	unique
48	1.33407	1.33407	0.1	0.0280941	0.239465	0.760535	not unique
49	1.66733	1.33407	0.1	0.0224786	0.191382	0.191382	unique
50	2.0006	1.33407	0.1	0.0187341	0.17244	0.17244	unique
51	2.33387	1.33407	0.1	0.0160589	0.0752254	0.0752254	unique
52	2.66713	1.33407	0.1	0.0140523	0.117034	0.117034	unique
53	3.0004	1.33407	0.1	0.0124915	0.0555076	0.0555076	unique
54	3.33367	1.33407	0.1	0.0112427	0.00144081	0.00144081	unique
55	3.66693	1.33407	0.1	0.0102209	0.0236165	0.0236165	unique
56	4.0002	1.33407	0.1	0.00936938	0.10216	0.10216	unique
57	4.33347	1.33407	0.1	0.00864882	0.0756766	0.0756766	unique
58	4.66673	1.33407	0.1	0.00803118	0.00443745	0.00443745	unique
59	5	1.33407	0.1	0.00749588	0.114444	0.114444	unique
60	0.334267	1.66733	0.1	0.0897128	0.770294	0.770294	unique
61	0.667533	1.66733	0.1	0.0449236	0.714274	0.714274	unique
62	1.0008	1.66733	0.1	0.029964	0.783583	0.783583	unique
63	1.33407	1.66733	0.1	0.0224786	0.808618	0.808618	unique
64	1.66733	1.66733	0.1	0.0179856	0.19582	0.80418	not unique
65	2.0006	1.66733	0.1	0.0149895	0.159728	0.159728	unique
66	2.33387	1.66733	0.1	0.0128491	0.143227	0.143227	unique
67	2.66713	1.66733	0.1	0.0112435	0.0758455	0.0758455	unique
68	3.0004	1.66733	0.1	0.00999467	0.0645199	0.0645199	unique
69	3.33367	1.66733	0.1	0.0089955	0.0430747	0.0430747	unique
70	3.66693	1.66733	0.1	0.00817795	0.0389626	0.0389626	unique
71	4.0002	1.66733	0.1	0.00749663	0.105541	0.105541	unique
72	4.33347	1.66733	0.1	0.0069201	0.163373	0.163373	unique
73	4.66673	1.66733	0.1	0.00642591	0.0078332	0.00805959	unique
74	5	1.66733	0.1	0.0059976	0.121137	0.121137	unique
75	0.334267	2.0006	0.1	0.0747682	0.829125	0.829125	unique
76	0.667533	2.0006	0.1	0.0374401	0.752905	0.752905	unique
77	1.0008	2.0006	0.1	0.0249725	0.796717	0.796717	unique
78	1.33407	2.0006	0.1	0.0187341	0.82756	0.82756	unique
79	1.66733	2.0006	0.1	0.0149895	0.840272	0.840272	unique
80	2.0006	2.0006	0.1	0.0124925	0.14369	0.85631	not unique
81	2.33387	2.0006	0.1	0.0107086	0.0161054	0.0161054	unique
82	2.66713	2.0006	0.1	0.00937055	0.0789361	0.0789361	unique
83	3.0004	2.0006	0.1	0.00832972	0.0437153	0.0437153	unique
84	3.33367	2.0006	0.1	0.007497	0.0217691	0.0217691	unique
85	3.66693	2.0006	0.1	0.00681564	0.0442955	0.0442955	unique
86	4.0002	2.0006	0.1	0.00624781	0.111989	0.111989	unique
87	4.33347	2.0006	0.1	0.00576732	8.98126e-08	1.22472e-07	unique
88	4.66673	2.0006	0.1	0.00535546	0.0537791	0.0537791	unique
89	5	2.0006	0.1	0.0049985	0.120274	0.120274	unique
90	0.334267	2.33387	0.1	0.0640916	0.81918	0.81918	unique
91	0.667533	2.33387	0.1	0.0320938	0.768856	0.768856	unique
92	1.0008	2.33387	0.1	0.0214065	0.807718	0.807718	unique
93	1.33407	2.33387	0.1	0.0160589	0.924775	0.924775	unique
94	1.66733	2.33387	0.1	0.0128491	0.856773	0.856773	unique
95	2.0006	2.33387	0.1	0.0107086	0.983895	0.983895	unique
96	2.33387	2.33387	0.1	0.00917948	0.0458124	0.954188	not unique
97	2.66713	2.33387	0.1	0.00803247	0.0566081	0.0566081	unique
98	3.0004	2.33387	0.1	0.00714027	0.049339	0.049339	unique
99	3.33367	2.33387	0.1	0.00642646	0.0274992	0.0274992	unique
100	3.66693	2.33387	0.1	0.0058424	0.0470063	0.0470063	unique
101	4.0002	2.33387	0.1	0.00535565	0.105284	0.105284	unique
102	4.33347	2.33387	0.1	0.00494377	7.85177e-08	3.42865e-07	unique
103	4.66673	2.33387	0.1	0.00459072	0.00704715	0.00704715	unique
104	5	2.33387	0.1	0.00428473	0.118081	0.118081	unique
105	0.334267	2.66713	0.1	0.0560831	0.795325	0.795325	unique
106	0.667533	2.66713	0.1	0.0280836	0.810653	0.810653	unique
107	1.0008	2.66713	0.1	0.0187317	0.850463	0.850463	unique
108	1.33407	2.66713	0.1	0.0140523	0.882966	0.882966	unique
109	1.66733	2.66713	0.1	0.0112435	0.924154	0.924154	unique
110	2.0006	2.66713	0.1	0.00937055	0.921064	0.921064	unique
111	2.33387	2.66713	0.1	0.00803247	0.943392	0.943392	unique
112	2.66713	2.66713	0.1	0.00702879	0.06084	0.93916	not unique
113	3.0004	2.66713	0.1	0.00624807	0.0413757	0.0413757	unique
114	3.33367	2.66713	0.1	0.00562345	0.0249302	0.0249302	unique
115	3.66693	2.66713	0.1	0.00511237	0.0449507	0.0449507	unique
116	4.0002	2.66713	0.1	0.00468645	0.116894	0.116894	unique
117	4.33347	2.66713	0.1	0.00432603	1.0418e-07	2.50807e-07	unique
118	4.66673	2.66713	0.1	0.0040171	0.00493633	0.00493633	unique
119	5	2.66713	0.1	0.00374934	0.129616	0.129616	unique
120	0.334267	3.0004	0.1	0.0498537	0.853473	0.853473	unique
121	0.667533	3.0004	0.1	0.0249642	0.802819	0.802819	unique
122	1.0008	3.0004	0.1	0.0166511	0.908074	0.908074	unique
123	1.33407	3.0004	0.1	0.0124915	0.944492	0.944492	unique
124	1.66733	3.0004	0.1	0.00999467	0.93548	0.93548	unique
125	2.0006	3.0004	0.1	0.00832972	0.956285	0.956285	unique
126	2.33387	3.0004	0.1	0.00714027	0.950661	0.950661	unique
127	2.66713	3.0004	0.1	0.00624807	0.958624	0.958624	unique
128	3.0004	3.0004	0.1	0.00555407	0.0540221	0.945978	not unique
129	3.33367	3.0004	0.1	0.00499883	0.0377999	0.0377999	unique
130	3.66693	3.0004	0.1	0.00454452	0.0714825	0.0714825	unique
131	4.0002	3.0004	0.1	0.0041659	0.141168	0.141168	unique
132	4.33347	3.0004	0.1	0.00384552	0.0108129	0.0108129	unique
133	4.66673	3.0004	0.1	0.0035709	0.0326033	0.0326033	unique
134	5	3.0004	0.1	0.00333289	0.153611	0.153611	unique
135	0.334267	3.33367	0.1	0.0448699	0.843534	0.843534	unique
136	0.667533	3.33367	0.1	0.0224685	0.845273	0.845273	unique
137	1.0008	3.33367	0.1	0.0149865	0.959216	0.959216	unique
138	1.33407	3.33367	0.1	0.0112427	0.998559	0.998559	unique
139	1.66733	3.33367	0.1	0.0089955	0.956925	0.956925	unique
140	2.0006	3.33367	0.1	0.007497	0.978231	0.978231	unique
141	2.33387	3.33367	0.1	0.00642646	0.972501	0.972501	unique
142	2.66713	3.33367	0.1	0.00562345	0.97507	0.97507	unique
143	3.0004	3.33367	0.1	0.00499883	0.9622	0.9622	unique
144	3.33367	3.33367	0.1	0.0044991	0.0643776	0.935622	not unique
145	3.66693	3.33367	0.1	0.0040902	0.0837072	0.0837072	unique
146	4.0002	3.33367	0.1	0.00374944	0.152391	0.152391	unique
147	4.33347	3.33367	0.1	0.00346109	0.219373	0.219373	unique
148	4.66673	3.33367	0.1	0.00321392	0.0453585	0.0453585	unique
149	5	3.33367	0.1	0.0029997	0.176492	0.176492	unique
150	0.334267	3.66693	0.1	0.0407919	0.844456	0.844456	unique
151	0.667533	3.66693	0.1	0.0204265	0.903784	0.903784	unique
152	1.0008	3.66693	0.1	0.0136245	0.965799	0.965799	unique
153	1.33407	3.66693	0.1	0.0102209	0.976383	0.976383	unique
154	1.66733	3.66693	0.1	0.00817795	0.961037	0.961037	unique
155	2.0006	3.66693	0.1	0.00681564	0.955704	0.955704	unique
156	2.33387	3.66693	0.1	0.0058424	0.952994	0.952994	unique
157	2.66713	3.66693	0.1	0.00511237	0.955049	0.955049	unique
158	3.0004	3.66693	0.1	0.00454452	0.928517	0.928517	unique
159	3.33367	3.66693	0.1	0.0040902	0.916293	0.916293	unique
160	3.66693	3.66693	0.1	0.00371847	0.108536	0.891464	not unique
161	4.0002	3.66693	0.1	0.00340867	0.163484	0.163484	unique
162	4.33347	3.66693	0.1	0.00314653	0.229495	0.229495	unique
163	4.66673	3.66693	0.1	0.00292182	0.0712414	0.0712414	unique
164	5	3.66693	0.1	0.00272707	0.187152	0.187152	unique
165	0.334267	4.0002	0.1	0.0373934	0.844741	0.844741	unique
166	0.667533	4.0002	0.1	0.0187247	0.871703	0.871703	unique
167	1.0008	4.0002	0.1	0.0124894	0.922328	0.922328	unique
168	1.33407	4.0002	0.1	0.00936938	0.89784	0.89784	unique
169	1.66733	4.0002	0.1	0.00749663	0.894459	0.894459	unique
170	2.0006	4.0002	0.1	0.00624781	0.888011	0.888011	unique
171	2.33387	4.0002	0.1	0.00535565	0.894716	0.894716	unique
172	2.66713	4.0002	0.1	0.00468645	0.883106	0.883106	unique
173	3.0004	4.0002	0.1	0.0041659	0.858832	0.858832	unique
174	3.33367	4.0002	0.1	0.00374944	0.847609	0.847609	unique
175	3.66693	4.0002	0.1	0.00340867	0.836516	0.836516	unique
176	4.0002	4.0002	0.1	0.00312469	0.174406	0.825594	not unique
177	4.33347	4.0002	0.1	0.00288438	0.239458	0.239458	unique
178	4.66673	4.0002	0.1	0.0026784	0.0833105	0.0833105	unique
179	5	4.0002	0.1	0.00249988	0.197647	0.197647	unique
180	0.334267	4.33347	0.1	0.0345177	0.874152	0.874152	unique
181	0.667533	4.33347	0.1	0.0172847	0.892099	0.892099	unique
182	1.0008	4.33347	0.1	0.0115289	0.91642	0.91642	unique
183	1.33407	4.33347	0.1	0.00864882	0.924323	0.924323	unique
184	1.66733	4.33347	0.1	0.0069201	0.836627	0.836627	unique
185	2.0006	4.33347	0.1	0.00576732	1	1	unique
186	2.33387	4.33347	0.1	0.00494377	1	1	unique
187	2.66713	4.33347	0.1	0.00432603	1	1	unique
188	3.0004	4.33347	0.1	0.00384552	0.989187	0.989187	unique
189	3.33367	4.33347	0.1	0.00346109	0.780627	0.780627	unique
190	3.66693	4.33347	0.1	0.00314653	0.770505	0.770505	unique
191	4.0002	4.33347	0.1	0.00288438	0.760542	0.760542	unique
192	4.33347	4.33347	0.1	0.00266256	0.24924	0.75076	not unique
193	4.66673	4.33347	0.1	0.00247242	0.0951738	0.0951738	unique
194	5	4.33347	0.1	0.00230762	0.207954	0.207954	unique
195	0.334267	4.66673	0.1	0.0320527	0.849834	0.849834	unique
196	0.667533	4.66673	0.1	0.0160503	0.892502	0.892502	unique
197	1.0008	4.66673	0.1	0.0107056	0.965104	0.965104	unique
198	1.33407	4.66673	0.1	0.00803118	0.995563	0.995563	unique
199	1.66733	4.66673	0.1	0.00642591	0.99179	0.992341	unique
200	2.0006	4.66673	0.1	0.00535546	0.946221	0.946221	unique
201	2.33387	4.66673	0.1	0.00459072	0.992953	0.992953	unique
202	2.66713	4.66673	0.1	0.0040171	0.995064	0.995064	unique
203	3.0004	4.66673	0.1	0.0035709	0.967397	0.967397	unique
204	3.33367	4.66673	0.1	0.00321392	0.954642	0.954642	unique
205	3.66693	4.66673	0.1	0.00292182	0.928759	0.928759	unique
206	4.0002	4.66673	0.1	0.0026784	0.916689	0.916689	unique
207	4.33347	4.66673	0.1	0.00247242	0.904826	0.904826	unique
208	4.66673	4.66673	0.1	0.00229585	0.106813	0.893187	not unique
209	5	4.66673	0.1	0.00214283	0.218062	0.218062	unique
210	0.334267	5	0.1	0.0299162	0.834398	0.834398	unique
211	0.667533	5	0.1	0.0149805	0.913344	0.913344	unique
212	1.0008	5	0.1	0.00999201	0.875869	0.875869	unique
213	1.33407	5	0.1	0.00749588	0.885556	0.885556	unique
214	1.66733	5	0.1	0.0059976	0.878863	0.878863	unique
215	2.0006	5	0.1	0.0049985	0.879726	0.879726	unique
216	2.33387	5	0.1	0.00428473	0.881919	0.881919	unique
217	2.66713	5	0.1	0.00374934	0.870384	0.870384	unique
218	3.0004	5	0.1	0.00333289	0.846389	0.846389	unique
219	3.33367	5	0.1	0.0029997	0.823508	0.823508	unique
220	3.66693	5	0.1	0.00272707	0.812848	0.812848	unique
221	4.0002	5	0.1	0.00249988	0.802353	0.802353	unique
222	4.33347	5	0.1	0.00230762	0.792046	0.792046	unique
223	4.66673	5	0.1	0.00214283	0.781938	0.781938	unique
224	5	5	0.1	0.002	0.227962	0.772038	not unique

## Sheet: Figure 3c
Source data for Figure3c
alpha indicates the splitting ratio, last column indicates if alternative solutions exist or not (if (alpha_max-alpha_min)>1e-2)
	A	B	P	gamma_ov	alpha_min	alpha_max	unique/not unique
0	4.0002	0.667533	5	0.936236	0.749766	0.749766	unique
1	4.33347	0.667533	5	0.864234	0.761031	0.761031	unique
2	4.66673	0.667533	5	0.802517	0.77303	0.77303	unique
3	5	0.667533	5	0.749026	0.782388	0.782388	unique
4	2.66713	1.0008	5	0.936587	0.647122	0.647122	unique
5	3.0004	1.0008	5	0.832556	0.666519	0.666519	unique
6	3.33367	1.0008	5	0.749326	0.684619	0.684619	unique
7	3.66693	1.0008	5	0.681224	0.699593	0.699593	unique
8	4.0002	1.0008	5	0.624469	0.71347	0.714397	unique
9	4.33347	1.0008	5	0.576444	0.72712	0.72712	unique
10	4.66673	1.0008	5	0.535278	0.739038	0.739038	unique
11	5	1.0008	5	0.4996	0.74985	0.74985	unique
12	2.0006	1.33407	5	0.936704	0.562439	0.562439	unique
13	2.33387	1.33407	5	0.802946	0.590005	0.590005	unique
14	2.66713	1.33407	5	0.702616	0.611022	0.611022	unique
15	3.0004	1.33407	5	0.624573	0.631926	0.631926	unique
16	3.33367	1.33407	5	0.562135	0.650171	0.650171	unique
17	3.66693	1.33407	5	0.511045	0.666561	0.666561	unique
18	4.0002	1.33407	5	0.468469	0.681506	0.681506	unique
19	4.33347	1.33407	5	0.432441	0.695713	0.695713	unique
20	4.66673	1.33407	5	0.401559	0.708391	0.708391	unique
21	5	1.33407	5	0.374794	0.720012	0.720012	unique
22	1.66733	1.66733	5	0.89928	0.5	0.5	unique
23	2.0006	1.66733	5	0.749475	0.528511	0.528511	unique
24	2.33387	1.66733	5	0.642453	0.556032	0.556032	unique
25	2.66713	1.66733	5	0.562177	0.579332	0.579332	unique
26	3.0004	1.66733	5	0.499733	0.599936	0.599936	unique
27	3.33367	1.66733	5	0.449775	0.619237	0.619237	unique
28	3.66693	1.66733	5	0.408898	0.636372	0.636372	unique
29	4.0002	1.66733	5	0.374831	0.652095	0.652095	unique
30	4.33347	1.66733	5	0.346005	0.666504	0.666504	unique
31	4.66673	1.66733	5	0.321295	0.679993	0.679993	unique
32	5	1.66733	5	0.29988	0.692449	0.692449	unique
33	1.33407	2.0006	5	0.936704	0.437561	0.437561	unique
34	1.66733	2.0006	5	0.749475	0.471489	0.471489	unique
35	2.0006	2.0006	5	0.624625	0.5	0.5	unique
36	2.33387	2.0006	5	0.535431	0.52694	0.52694	unique
37	2.66713	2.0006	5	0.468527	0.549969	0.549969	unique
38	3.0004	2.0006	5	0.416486	0.571388	0.571388	unique
39	3.33367	2.0006	5	0.37485	0.590785	0.590785	unique
40	3.66693	2.0006	5	0.340782	0.608704	0.608704	unique
41	4.0002	2.0006	5	0.312391	0.624781	0.624781	unique
42	4.33347	2.0006	5	0.288366	0.639938	0.639938	unique
43	4.66673	2.0006	5	0.267773	0.653822	0.653822	unique
44	5	2.0006	5	0.249925	0.6666	0.6666	unique
45	1.33407	2.33387	5	0.802946	0.409995	0.409995	unique
46	1.66733	2.33387	5	0.642453	0.443968	0.443968	unique
47	2.0006	2.33387	5	0.535431	0.47306	0.47306	unique
48	2.33387	2.33387	5	0.458974	0.5	0.5	unique
49	2.66713	2.33387	5	0.401624	0.524004	0.524004	unique
50	3.0004	2.33387	5	0.357014	0.545076	0.545076	unique
51	3.33367	2.33387	5	0.321323	0.565118	0.565118	unique
52	3.66693	2.33387	5	0.29212	0.583147	0.583147	unique
53	4.0002	2.33387	5	0.267783	0.599957	0.599957	unique
54	4.33347	2.33387	5	0.247189	0.615175	0.615175	unique
55	4.66673	2.33387	5	0.229536	0.629657	0.629657	unique
56	5	2.33387	5	0.214237	0.642805	0.642805	unique
57	1.0008	2.66713	5	0.936587	0.352878	0.352878	unique
58	1.33407	2.66713	5	0.702616	0.388978	0.388978	unique
59	1.66733	2.66713	5	0.562177	0.420668	0.420668	unique
60	2.0006	2.66713	5	0.468527	0.450031	0.450031	unique
61	2.33387	2.66713	5	0.401624	0.475996	0.475996	unique
62	2.66713	2.66713	5	0.351439	0.5	0.5	unique
63	3.0004	2.66713	5	0.312404	0.521958	0.521958	unique
64	3.33367	2.66713	5	0.281173	0.541919	0.541919	unique
65	3.66693	2.66713	5	0.255618	0.559995	0.559995	unique
66	4.0002	2.66713	5	0.234322	0.577011	0.577011	unique
67	4.33347	2.66713	5	0.216302	0.592615	0.592615	unique
68	4.66673	2.66713	5	0.200855	0.6074	0.6074	unique
69	5	2.66713	5	0.187467	0.621006	0.621006	unique
70	1.0008	3.0004	5	0.832556	0.333481	0.333481	unique
71	1.33407	3.0004	5	0.624573	0.368074	0.368074	unique
72	1.66733	3.0004	5	0.499733	0.400064	0.400064	unique
73	2.0006	3.0004	5	0.416486	0.428612	0.428612	unique
74	2.33387	3.0004	5	0.357014	0.454924	0.454924	unique
75	2.66713	3.0004	5	0.312404	0.478042	0.478042	unique
76	3.0004	3.0004	5	0.277704	0.5	0.5	unique
77	3.33367	3.0004	5	0.249942	0.519992	0.519992	unique
78	3.66693	3.0004	5	0.227226	0.538206	0.538206	unique
79	4.0002	3.0004	5	0.208295	0.5554	0.5554	unique
80	4.33347	3.0004	5	0.192276	0.571398	0.571398	unique
81	4.66673	3.0004	5	0.178545	0.586107	0.586107	unique
82	5	3.0004	5	0.166644	0.599968	0.599968	unique
83	1.0008	3.33367	5	0.749326	0.315381	0.315381	unique
84	1.33407	3.33367	5	0.562135	0.349829	0.349829	unique
85	1.66733	3.33367	5	0.449775	0.380763	0.380763	unique
86	2.0006	3.33367	5	0.37485	0.409215	0.409215	unique
87	2.33387	3.33367	5	0.321323	0.434882	0.434882	unique
88	2.66713	3.33367	5	0.281173	0.458081	0.458081	unique
89	3.0004	3.33367	5	0.249942	0.480008	0.480008	unique
90	3.33367	3.33367	5	0.224955	0.5	0.5	unique
91	3.66693	3.33367	5	0.20451	0.518241	0.518241	unique
92	4.0002	3.33367	5	0.187472	0.535546	0.535546	unique
93	4.33347	3.33367	5	0.173054	0.551938	0.551938	unique
94	4.66673	3.33367	5	0.160696	0.566453	0.566453	unique
95	5	3.33367	5	0.149985	0.580667	0.580667	unique
96	1.0008	3.66693	5	0.681224	0.300407	0.300407	unique
97	1.33407	3.66693	5	0.511045	0.333439	0.333439	unique
98	1.66733	3.66693	5	0.408898	0.363628	0.363628	unique
99	2.0006	3.66693	5	0.340782	0.391296	0.391296	unique
100	2.33387	3.66693	5	0.29212	0.416853	0.416853	unique
101	2.66713	3.66693	5	0.255618	0.440005	0.440005	unique
102	3.0004	3.66693	5	0.227226	0.461794	0.461794	unique
103	3.33367	3.66693	5	0.20451	0.481759	0.481759	unique
104	3.66693	3.66693	5	0.185923	0.5	0.5	unique
105	4.0002	3.66693	5	0.170434	0.517315	0.517315	unique
106	4.33347	3.66693	5	0.157326	0.533167	0.533167	unique
107	4.66673	3.66693	5	0.146091	0.54833	0.54833	unique
108	5	3.66693	5	0.136354	0.56251	0.56251	unique
109	0.667533	4.0002	5	0.936236	0.250234	0.250234	unique
110	1.0008	4.0002	5	0.624469	0.285867	0.285867	unique
111	1.33407	4.0002	5	0.468469	0.318494	0.318494	unique
112	1.66733	4.0002	5	0.374831	0.347905	0.347905	unique
113	2.0006	4.0002	5	0.312391	0.375219	0.375219	unique
114	2.33387	4.0002	5	0.267783	0.400043	0.400043	unique
115	2.66713	4.0002	5	0.234322	0.422989	0.422989	unique
116	3.0004	4.0002	5	0.208295	0.4446	0.4446	unique
117	3.33367	4.0002	5	0.187472	0.464454	0.464454	unique
118	3.66693	4.0002	5	0.170434	0.482685	0.482685	unique
119	4.0002	4.0002	5	0.156234	0.5	0.5	unique
120	4.33347	4.0002	5	0.144219	0.515926	0.515926	unique
121	4.66673	4.0002	5	0.13392	0.531707	0.531707	unique
122	5	4.0002	5	0.124994	0.545224	0.545224	unique
123	0.667533	4.33347	5	0.864234	0.238969	0.238969	unique
124	1.0008	4.33347	5	0.576444	0.27288	0.27288	unique
125	1.33407	4.33347	5	0.432441	0.304287	0.304287	unique
126	1.66733	4.33347	5	0.346005	0.333496	0.333496	unique
127	2.0006	4.33347	5	0.288366	0.360062	0.360062	unique
128	2.33387	4.33347	5	0.247189	0.384825	0.384825	unique
129	2.66713	4.33347	5	0.216302	0.407385	0.407385	unique
130	3.0004	4.33347	5	0.192276	0.428602	0.428602	unique
131	3.33367	4.33347	5	0.173054	0.448062	0.448062	unique
132	3.66693	4.33347	5	0.157326	0.466833	0.466833	unique
133	4.0002	4.33347	5	0.144219	0.484074	0.484074	unique
134	4.33347	4.33347	5	0.133128	0.5	0.5	unique
135	4.66673	4.33347	5	0.123621	0.514949	0.514949	unique
136	5	4.33347	5	0.115381	0.529337	0.529337	unique
137	0.667533	4.66673	5	0.802517	0.22697	0.22697	unique
138	1.0008	4.66673	5	0.535278	0.260962	0.260962	unique
139	1.33407	4.66673	5	0.401559	0.291609	0.291609	unique
140	1.66733	4.66673	5	0.321295	0.320007	0.320007	unique
141	2.0006	4.66673	5	0.267773	0.346178	0.346178	unique
142	2.33387	4.66673	5	0.229536	0.370343	0.370343	unique
143	2.66713	4.66673	5	0.200855	0.3926	0.3926	unique
144	3.0004	4.66673	5	0.178545	0.413893	0.413893	unique
145	3.33367	4.66673	5	0.160696	0.433547	0.433547	unique
146	3.66693	4.66673	5	0.146091	0.45167	0.45167	unique
147	4.0002	4.66673	5	0.13392	0.468293	0.468293	unique
148	4.33347	4.66673	5	0.123621	0.485051	0.485051	unique
149	4.66673	4.66673	5	0.114793	0.5	0.5	unique
150	5	4.66673	5	0.107141	0.514631	0.514631	unique
151	0.667533	5	5	0.749026	0.217612	0.217612	unique
152	1.0008	5	5	0.4996	0.25015	0.25015	unique
153	1.33407	5	5	0.374794	0.279988	0.279988	unique
154	1.66733	5	5	0.29988	0.307551	0.307551	unique
155	2.0006	5	5	0.249925	0.3334	0.3334	unique
156	2.33387	5	5	0.214237	0.357195	0.357195	unique
157	2.66713	5	5	0.187467	0.378994	0.378994	unique
158	3.0004	5	5	0.166644	0.400032	0.400032	unique
159	3.33367	5	5	0.149985	0.419333	0.419333	unique
160	3.66693	5	5	0.136354	0.43749	0.43749	unique
161	4.0002	5	5	0.124994	0.454776	0.454776	unique
162	4.33347	5	5	0.115381	0.470663	0.470663	unique
163	4.66673	5	5	0.107141	0.485369	0.485369	unique
164	5	5	5	0.1	0.5	0.5	unique

## Sheet: Figure3d
Source Data for Figure 3d selected operating points in Figure 3d are highlighted in bold
tf denotes thermodynamic force , tf_cycle refers tho the thermodynamic force in the cycle (steps 1+2 or 5+6)
indices in the rate constants refer to elementary steps of the general Bi-Uni mechanism as denoted in the manuscript
	A	B	E	EA	EAB	EB	EP	P	alpha	gamma_1	gamma_2	gamma_3	gamma_4	gamma_5	gamma_6	gamma_ov	k1b	k1f	k2b	k2f	k3b	k3f	k4b	k4f	k5b	k5f	k6b	k6f	v_net	v_net_lower	v_net_upper	tf1	tf2	tf3	tf4	tf5	tf6	tfcycle	v1f/vnet	v2f/vnet	v3f/vnet	v4f/vnet	v5f/vnet	v6f/vnet	v1b/vnet	v2b/vnet	v3b/vnet	v4b/vnet	v5b/vnet
0	0.334267	1.66733	0.211595	0.0712494	0.221901	0.277676	0.217579	1	0.389573	0.967041	0.980377	0.973034	0.972498	0.987016	0.960536	0.897128	0.95998	1	0.524853	1	0.992363	1	1	1	1	0.797417	0.400655	0.997208	0.00598387	0.00365272	0.00233116	0.308727	0.182561	0.25182	0.256892	0.120387	0.3709	0.491288	11.82	19.8528	37.0832	36.3609	47.0144	15.468	11.4304	19.4632	36.0832	35.3609	46.404
1	0.334267	2.0006	0.192393	0.0601765	0.222264	0.316815	0.208353	1	0.345605	0.914232	0.954184	0.928194	0.9234	0.968086	0.901102	0.747682	0.977037	1	0.516834	1	0.990166	1	1	1	1	0.850241	0.428144	0.997208	0.0159599	0.0104441	0.0055158	0.308384	0.161289	0.256259	0.274068	0.111543	0.35813	0.469673	4.02951	7.54324	13.9264	13.0548	20.5051	6.6169	3.68391	7.19764	12.9264	12.0548	19.8507
2	0.334267	2.33387	0.185555	0.0541263	0.231623	0.318882	0.209813	1	0.341742	0.866341	0.934373	0.895267	0.88438	0.952122	0.850191	0.640916	0.992764	1	0.509592	1	0.988329	1	1	1	0.995836	0.770154	0.391254	1	0.0242586	0.0159684	0.00829018	0.322523	0.152586	0.248694	0.276197	0.110287	0.364823	0.47511	2.55682	5.20737	9.5481	8.64904	13.7487	4.39398	2.21508	4.86563	8.5481	7.64904	13.0904
3	0.334267	2.66713	0.179876	0.0497768	0.23938	0.319792	0.211175	1	0.339375	0.823334	0.91999	0.869247	0.851784	0.939115	0.806567	0.560831	0.994524	1	0.510231	1	0.985344	1	1	1	0.99732	0.707891	0.360175	1	0.0312995	0.0206772	0.0106223	0.336125	0.144195	0.242294	0.277386	0.108617	0.371703	0.48032	1.921	4.24164	7.64804	6.74692	10.8504	3.41526	1.58163	3.90226	6.64804	5.74692	10.1898
4	0.334267	3.0004	0.174165	0.0464791	0.239846	0.327969	0.211541	1	0.331419	0.787228	0.911176	0.844167	0.823316	0.929076	0.772061	0.498537	0.986047	1	0.529794	1	0.957117	1	1	1	0.998092	0.674234	0.352895	1	0.0373759	0.0249888	0.0123871	0.343694	0.133634	0.243371	0.279301	0.105685	0.371643	0.477328	1.55763	3.73118	6.41713	5.65983	9.42672	2.93315	1.22621	3.39976	5.41713	4.65983	8.75814
5	0.334267	3.33367	0.170707	0.0435095	0.241577	0.330795	0.213412	1	0.328284	0.754311	0.903345	0.823224	0.799894	0.920101	0.740575	0.448699	0.989259	1	0.542381	1	0.931871	1	1	1	0.998622	0.630888	0.338974	1	0.042705	0.0286857	0.0140194	0.35182	0.12684	0.242733	0.278607	0.103907	0.374753	0.47866	1.33618	3.39646	5.65688	4.99734	8.40709	2.58925	1.00789	3.06818	4.65688	3.99734	7.73538
6	0.334267	3.66693	0.168972	0.0410626	0.242386	0.331174	0.216406	1	0.328135	0.724428	0.89663	0.804304	0.78081	0.912136	0.712113	0.407919	0.996449	1	0.557001	1	0.900863	1	1	1	0.999002	0.58539	0.32523	1	0.047434	0.0318692	0.0155648	0.359516	0.121683	0.24287	0.275931	0.102562	0.378637	0.481199	1.19074	3.17439	5.10996	4.56225	7.64668	2.33378	0.862606	2.84625	4.10996	3.56225	6.97481
7	0.334267	4.0002	0.167365	0.0394804	0.242926	0.331196	0.219032	1	0.328684	0.696453	0.892472	0.787317	0.764116	0.905142	0.686704	0.373934	0.986891	1	0.580208	1	0.873207	1	1	1	0.999281	0.546147	0.31295	1	0.0516662	0.0346843	0.0169818	0.367759	0.115648	0.243092	0.273501	0.101318	0.382089	0.483407	1.08281	3.05673	4.70184	4.23936	7.07703	2.14276	0.754127	2.72804	3.70184	3.23936	6.40571
8	0.334267	4.33347	0.165364	0.0374919	0.243442	0.332848	0.220854	1	0.326646	0.672088	0.888438	0.772062	0.748749	0.899027	0.664172	0.345177	0.990884	1	0.592932	1	0.851025	1	1	1	0.99949	0.516387	0.303546	1	0.0554898	0.0373643	0.0181255	0.373569	0.111207	0.2432	0.272024	0.100068	0.384709	0.484776	0.996142	2.92793	4.38715	3.98008	6.66867	2.00506	0.669495	2.60128	3.38715	2.98008	5.99531
9	0.334267	4.66673	0.162068	0.0356559	0.242847	0.338396	0.221034	1	0.320388	0.65127	0.886464	0.757188	0.733226	0.894082	0.645721	0.320527	0.989508	1	0.607398	1	0.831912	1	1	1	0.999647	0.500246	0.300767	1	0.0589661	0.040074	0.018892	0.376898	0.10592	0.244459	0.272723	0.0983992	0.384419	0.482818	0.918729	2.82191	4.11842	3.74849	6.4164	1.9183	0.598341	2.50152	3.11842	2.74849	5.73679
10	0.334267	5	0.161172	0.0344104	0.242817	0.338283	0.223318	1	0.320675	0.630086	0.88417	0.744059	0.721712	0.889026	0.626644	0.299162	0.986486	1	0.626494	1	0.809025	1	1	1	0.999789	0.472079	0.29182	1	0.0621467	0.0422178	0.0199289	0.382757	0.102013	0.24498	0.270249	0.0974744	0.387296	0.48477	0.866889	2.76848	3.90715	3.59341	6.12147	1.81951	0.546214	2.44781	2.90715	2.59341	5.44214
11	0.667533	1.0008	0.206525	0.129605	0.242571	0.196786	0.224513	1	0.454669	0.940102	0.936285	0.925127	0.919105	0.952081	0.924505	0.748428	1	1	0.500252	0.999201	0.999537	1	0.99916	1	1	1	0.500002	0.998702	0.018162	0.00990429	0.0082577	0.213151	0.227189	0.268562	0.291099	0.169455	0.270885	0.44034	7.5907	7.13603	13.356	12.3617	11.3804	7.22336	7.13603	6.68136	12.356	11.3617	10.835
12	0.667533	1.33407	0.185991	0.108776	0.258436	0.224146	0.222651	1	0.419514	0.87613	0.893963	0.858149	0.83535	0.913091	0.857776	0.561461	1	1	0.501695	0.99945	0.996073	1	1	1	0.997464	0.986832	0.496621	1	0.0366594	0.0212803	0.0153791	0.229102	0.194194	0.265028	0.311677	0.157514	0.265781	0.423295	3.38673	3.95629	7.04965	6.0735	6.67927	4.08149	2.96722	3.53678	6.04965	5.0735	6.09878
13	0.667533	1.66733	0.169653	0.0934389	0.269543	0.246791	0.220575	1	0.389029	0.825075	0.872793	0.811081	0.76914	0.888048	0.810902	0.449236	1	1	0.504266	0.9996	0.991144	1	1	1	1	0.982446	0.494969	0.998702	0.0509218	0.0311117	0.0198101	0.240289	0.170027	0.261667	0.328018	0.148374	0.261942	0.410316	2.22398	3.05825	5.29327	4.33163	5.45743	3.23098	1.83495	2.66922	4.29327	3.33163	4.84646
14	0.667533	2.0006	0.167126	0.0868368	0.277306	0.239251	0.22948	1	0.402308	0.775144	0.855603	0.775144	0.728282	0.865086	0.766647	0.374401	0.995854	1	0.536016	1	0.936692	1	1	1	0.998828	0.826192	0.441534	1	0.0623539	0.0372684	0.0250854	0.259262	0.158738	0.259262	0.322738	0.147518	0.270482	0.418	1.78918	2.78613	4.44729	3.68028	4.43019	2.56132	1.38687	2.38382	3.44729	2.68028	3.8325
15	0.667533	2.33387	0.163273	0.0803394	0.277955	0.243269	0.235164	1	0.399683	0.736364	0.846755	0.741357	0.694294	0.849208	0.734237	0.320938	0.998966	1	0.571199	1	0.876258	1	1	1	0.99909	0.751084	0.428965	1	0.071891	0.0431574	0.0287336	0.269273	0.146364	0.263327	0.321037	0.143818	0.271818	0.415637	1.51604	2.60813	3.86634	3.27111	3.9811	2.25884	1.11636	2.20845	2.86634	2.27111	3.38078
16	0.667533	2.66713	0.160332	0.0752776	0.281016	0.243046	0.240329	1	0.400903	0.700348	0.840265	0.715331	0.667137	0.835192	0.704603	0.280836	0.99573	1	0.600339	1	0.836435	1	1	1	0.999277	0.680023	0.406795	1	0.0799965	0.0479257	0.0320708	0.280458	0.137039	0.263791	0.318712	0.141808	0.275689	0.417497	1.3379	2.5098	3.51285	3.00424	3.63511	2.02811	0.936993	2.1089	2.51285	2.00424	3.03601
17	0.667533	3.0004	0.156661	0.0705102	0.280054	0.249091	0.243683	1	0.393826	0.67228	0.838004	0.689266	0.642887	0.82515	0.682753	0.249642	0.997084	1	0.633045	1	0.792143	1	1	1	0.999393	0.641835	0.405371	1	0.0870225	0.0527508	0.0342717	0.286137	0.127354	0.268157	0.318353	0.138493	0.274998	0.413491	1.20172	2.43108	3.21819	2.80023	3.46682	1.91073	0.80789	2.03726	2.21819	1.80023	2.86064
18	0.667533	3.33367	0.155261	0.0667299	0.282656	0.246899	0.248455	1	0.396672	0.643315	0.833821	0.670291	0.624906	0.814164	0.658847	0.224685	0.999166	1	0.656233	1	0.76256	1	1	1	0.997711	0.584559	0.384167	1	0.0931939	0.0562265	0.0369674	0.295448	0.121721	0.267936	0.314895	0.1377	0.27947	0.41717	1.11211	2.38702	3.03298	2.666	3.24657	1.7685	0.715436	1.99034	2.03298	1.666	2.64324
19	0.667533	3.66693	0.154006	0.0637159	0.284487	0.245101	0.25269	1	0.398857	0.617128	0.831533	0.653116	0.609466	0.805065	0.637417	0.204265	0.995721	1	0.682918	1	0.735299	1	1	1	0.999588	0.538883	0.366588	1	0.0986841	0.0593233	0.0393609	0.30389	0.116149	0.268206	0.311755	0.136515	0.283524	0.420039	1.04175	2.36757	2.8828	2.5606	3.08381	1.65795	0.642892	1.96872	1.8828	1.5606	2.48267
20	0.667533	4.0002	0.152814	0.0609024	0.285491	0.244377	0.256415	1	0.399633	0.594123	0.830053	0.63711	0.595961	0.797062	0.618715	0.187247	0.995124	1	0.70832	1	0.709354	1	1	1	0.999656	0.50139	0.353535	1	0.103602	0.062199	0.0414027	0.310786	0.111182	0.269089	0.308943	0.13539	0.286577	0.421968	0.984618	2.35152	2.75566	2.47501	2.95837	1.57459	0.584985	1.95189	1.75566	1.47501	2.358
21	0.667533	4.33347	0.150004	0.0577198	0.285394	0.248825	0.258057	1	0.392517	0.576434	0.830163	0.621388	0.581281	0.791214	0.60481	0.172847	1	1	0.726414	0.998399	0.687211	1	1	1	0.999703	0.483652	0.351999	1	0.108054	0.0656407	0.0424128	0.313838	0.106038	0.271057	0.309067	0.133413	0.286462	0.419876	0.926695	2.31114	2.64122	2.38824	2.90959	1.53719	0.534178	1.91862	1.64122	1.38824	2.30211
22	0.667533	4.66673	0.14832	0.0552731	0.286135	0.249854	0.260418	1	0.390157	0.558265	0.829932	0.608235	0.569548	0.785129	0.590122	0.160503	1	1	0.745907	0.996978	0.668299	1	1	1	0.999748	0.459644	0.343978	1	0.112098	0.0683619	0.0437357	0.318634	0.101895	0.271774	0.307697	0.13223	0.288299	0.420529	0.883238	2.29412	2.55255	2.32314	2.83818	1.48786	0.493081	1.90397	1.55255	1.32314	2.22834
23	0.667533	5	0.146871	0.0529849	0.287666	0.249788	0.26269	1	0.389021	0.540435	0.829928	0.597381	0.559102	0.779209	0.575612	0.149805	1	1	0.764319	1	0.654177	1	1	1	0.99979	0.436437	0.333647	1	0.11582	0.0707633	0.0450562	0.324154	0.0981956	0.271383	0.306267	0.131412	0.290937	0.42235	0.846499	2.28739	2.48374	2.2681	2.76723	1.43967	0.457478	1.89837	1.48374	1.2681	2.15625
24	1.0008	0.667533	0.206525	0.196786	0.242571	0.129605	0.224513	1	0.545331	0.952081	0.924505	0.925127	0.919105	0.940102	0.936285	0.748428	1	1	0.500002	0.998702	0.999537	1	0.99916	1	1	1	0.500252	0.999201	0.018162	0.0082577	0.00990429	0.169455	0.270885	0.268562	0.291099	0.213151	0.227189	0.44034	11.3804	7.22336	13.356	12.3617	7.5907	7.13603	10.835	6.67802	12.356	11.3617	7.13603
25	1.0008	1.0008	0.182142	0.159511	0.271262	0.159511	0.227575	1	0.5	0.87505	0.857208	0.832067	0.79983	0.87505	0.857208	0.499201	1	1	0.504067	0.999201	0.991797	1	0.999335	1	1	1	0.504067	0.999201	0.0455537	0.0227768	0.0227768	0.192119	0.22177	0.264617	0.321493	0.192119	0.22177	0.41389	4.00161	3.50161	5.95477	4.99575	4.00161	3.50161	3.50161	3.00161	4.95477	3.99575	3.50161
26	1.0008	1.33407	0.164381	0.134266	0.28754	0.183925	0.229888	1	0.461723	0.816145	0.831046	0.77218	0.715046	0.839127	0.808285	0.374494	1	1	0.517404	0.99945	0.965831	1	1	1	1	0.999507	0.51702	0.999201	0.0655075	0.0352611	0.0302463	0.206849	0.188428	0.263229	0.341494	0.178575	0.216702	0.395277	2.51135	2.73283	4.38943	3.50934	3.34598	2.8077	2.04962	2.27111	3.38943	2.50934	2.8077
27	1.0008	1.66733	0.152895	0.117856	0.292986	0.202578	0.233685	1	0.435225	0.77021	0.820992	0.724252	0.654278	0.816168	0.774762	0.29964	1	1	0.550417	0.9996	0.908039	1	1	1	1	0.973635	0.535691	0.999201	0.0807901	0.0456282	0.0351619	0.216643	0.163663	0.267693	0.352002	0.168553	0.211753	0.380306	1.89401	2.43131	3.6265	2.8925	3.07223	2.50746	1.45879	1.99609	2.6265	1.8925	2.50746
28	1.0008	2.0006	0.148709	0.108386	0.295659	0.205494	0.241752	1	0.434664	0.728263	0.813435	0.685304	0.615132	0.796197	0.744029	0.249725	1	1	0.596397	0.9997	0.838116	1	1	1	1	0.86752	0.517128	0.999201	0.0930426	0.0526003	0.0404422	0.228553	0.148833	0.272376	0.350238	0.164271	0.213115	0.377386	1.59957	2.32982	3.17767	2.59829	2.77394	2.2086	1.16491	1.89515	2.17767	1.59829	2.2086
29	1.0008	2.33387	0.14892	0.102095	0.302826	0.193984	0.252175	1	0.454634	0.685026	0.802944	0.659028	0.590541	0.775019	0.709709	0.214065	1	1	0.631647	0.999771	0.7914	1	1	1	1	0.720155	0.454624	0.999201	0.103255	0.0563119	0.0469433	0.245413	0.142377	0.270513	0.341696	0.165341	0.22245	0.387791	1.4434	2.30713	2.9328	2.44225	2.42405	1.87869	0.988768	1.85249	1.9328	1.44225	1.87869
30	1.0008	2.66713	0.145378	0.0955789	0.302706	0.199001	0.257336	1	0.448171	0.655135	0.803171	0.630144	0.564936	0.763093	0.689543	0.187317	0.997276	1	0.676385	1	0.741243	1	1	1	1	0.672566	0.453312	0.999201	0.111957	0.0617814	0.050176	0.252494	0.130862	0.275713	0.340931	0.161423	0.221933	0.383356	1.29955	2.27695	2.70376	2.29851	2.3293	1.77747	0.851382	1.82878	1.70376	1.29851	1.77747
31	1.0008	3.0004	0.1439	0.0900423	0.305853	0.19679	0.263415	1	0.451594	0.62523	0.800196	0.60924	0.546285	0.750153	0.666939	0.166511	1	1	0.706726	0.999867	0.707393	1	1	1	1	0.607594	0.429116	0.999201	0.119515	0.0655429	0.0539724	0.261972	0.124337	0.276424	0.337266	0.160361	0.225949	0.38631	1.20499	2.26019	2.55911	2.20403	2.19497	1.64656	0.753396	1.80859	1.55911	1.20403	1.64656
32	1.0008	3.33367	0.141748	0.0851744	0.307231	0.197956	0.267891	1	0.449384	0.600407	0.800339	0.589418	0.529125	0.740264	0.649131	0.149865	1	1	0.739601	0.9999	0.675973	1	1	1	1	0.565904	0.418251	0.999201	0.126143	0.0694566	0.0566868	0.268779	0.117344	0.278511	0.335366	0.158454	0.227669	0.386123	1.1246	2.25073	2.43557	2.1237	2.11991	1.56929	0.675219	1.80135	1.43557	1.1237	1.56929
33	1.0008	3.66693	0.141362	0.0813454	0.310743	0.193158	0.273391	1	0.456352	0.574121	0.798009	0.57512	0.517071	0.729077	0.628402	0.136245	0.998508	1	0.766024	1	0.653697	1	1	1	1	0.511095	0.390614	0.999201	0.132029	0.071777	0.0602515	0.27839	0.113197	0.277517	0.330896	0.158519	0.233068	0.391587	1.07155	2.25927	2.35361	2.0707	2.00665	1.463	0.615201	1.80292	1.35361	1.0707	1.463
34	1.0008	4.0002	0.140544	0.0777066	0.312397	0.191495	0.277858	1	0.458435	0.552457	0.797476	0.560449	0.505811	0.720286	0.611662	0.124894	1	1	0.793467	0.99995	0.630114	1	1	1	1	0.472888	0.37494	0.999201	0.137314	0.0743646	0.0629497	0.285239	0.108784	0.278335	0.327642	0.157722	0.236301	0.394023	1.02434	2.26361	2.27505	2.02352	1.93614	1.39457	0.565903	1.80518	1.27505	1.02352	1.39457
35	1.0008	4.33347	0.137891	0.0741278	0.311695	0.196307	0.279978	1	0.449542	0.537151	0.800866	0.544149	0.492508	0.715093	0.601581	0.115289	1	1	0.824153	0.998531	0.605792	1	1	1	1	0.459411	0.378879	0.999201	0.142087	0.0782127	0.063874	0.287678	0.102791	0.281687	0.327843	0.155229	0.235241	0.39047	0.971251	2.25749	2.1937	1.97047	1.93206	1.3816	0.521708	1.80794	1.1937	0.970474	1.3816
36	1.0008	4.66673	0.136676	0.0710439	0.313596	0.195567	0.283116	1	0.449259	0.51903	0.801565	0.533029	0.482756	0.708018	0.587607	0.107056	0.999321	1	0.847438	1	0.590414	1	1	1	1	0.433059	0.366448	0.999201	0.14644	0.0806506	0.0657897	0.293498	0.0989922	0.281587	0.325923	0.154531	0.237959	0.39249	0.934069	2.26402	2.14146	1.93332	1.88622	1.33548	0.48481	1.81476	1.14146	0.933323	1.33548
37	1.0008	5	0.13454	0.0680652	0.313698	0.198735	0.284961	1	0.442641	0.505505	0.804356	0.52049	0.472135	0.703303	0.578138	0.0999201	1	1	0.872633	1	0.572978	1	1	1	1	0.420059	0.366264	0.999201	0.150421	0.0838387	0.0665826	0.296171	0.0945186	0.283489	0.325821	0.152804	0.237886	0.39069	0.895138	2.26249	2.08546	1.89442	1.87855	1.32119	0.452497	1.81984	1.08546	0.894422	1.32119
38	1.33407	0.667533	0.185991	0.224146	0.258436	0.108776	0.222651	1	0.580486	0.913091	0.857776	0.858149	0.83535	0.87613	0.893963	0.561461	0.997464	0.986832	0.496621	1	0.996073	1	1	1	1	1	0.501695	0.99945	0.0366594	0.0153791	0.0212803	0.157514	0.265781	0.265028	0.311677	0.229102	0.194194	0.423295	6.67927	4.08149	7.04965	6.0735	3.38673	3.95629	6.09878	3.50101	6.04965	5.0735	2.96722
39	1.33407	1.0008	0.164381	0.183925	0.28754	0.134266	0.229888	1	0.538277	0.839127	0.808285	0.77218	0.715046	0.816145	0.831046	0.374494	1	0.999507	0.51702	0.999201	0.965831	1	1	1	1	1	0.517404	0.99945	0.0655075	0.0302463	0.0352611	0.178575	0.216702	0.263229	0.341494	0.206849	0.188428	0.395277	3.34598	2.8077	4.38943	3.50934	2.51135	2.73283	2.8077	2.26942	3.38943	2.50934	2.04962
40	1.33407	1.33407	0.150963	0.15831	0.295311	0.15804	0.237376	1	0.500426	0.785281	0.795246	0.707383	0.635966	0.785281	0.795246	0.280941	0.998999	1	0.568733	1	0.880028	1	1	1	0.998999	0.998296	0.567764	1	0.0864129	0.0431696	0.0432433	0.190384	0.180452	0.272669	0.356495	0.190384	0.180452	0.370836	2.33061	2.44403	3.41744	2.747	2.32664	2.43987	1.83018	1.94361	2.41744	1.747	1.82706
41	1.33407	1.66733	0.139069	0.13771	0.304967	0.176821	0.241434	1	0.467127	0.742261	0.79139	0.664341	0.576012	0.764239	0.768632	0.224786	1	1	0.594827	0.99831	0.839161	1	1	1	1	0.997818	0.594206	0.99945	0.102365	0.0545476	0.0478175	0.199687	0.156749	0.273991	0.369573	0.180138	0.176298	0.356436	1.81241	2.23924	2.97921	2.35856	2.26023	2.30314	1.34528	1.77211	1.97921	1.35856	1.72735
42	1.33407	2.0006	0.137004	0.127599	0.31138	0.17185	0.252167	1	0.4791	0.698127	0.783797	0.630155	0.543309	0.741109	0.73834	0.187341	1	1	0.642376	0.9997	0.778127	1	1	1	0.999262	0.84538	0.543616	1	0.115162	0.059988	0.0551743	0.214562	0.145451	0.275724	0.364263	0.178889	0.181124	0.360013	1.58709	2.21598	2.70384	2.18966	2.01204	1.99075	1.10799	1.73688	1.70384	1.18966	1.49114
43	1.33407	2.33387	0.136707	0.119865	0.31795	0.162952	0.262527	1	0.496831	0.657241	0.776495	0.604278	0.520735	0.720196	0.708617	0.160589	1	1	0.683045	0.999771	0.731849	1	1	1	1	0.709158	0.484231	0.99945	0.12582	0.0633086	0.0625111	0.229484	0.138315	0.275422	0.356778	0.179469	0.188331	0.3678	1.4495	2.2229	2.52703	2.08653	1.79829	1.72683	0.952672	1.72607	1.52703	1.08653	1.29513
44	1.33407	2.66713	0.134738	0.112745	0.319858	0.163023	0.269636	1	0.498044	0.626227	0.776575	0.578257	0.499702	0.706179	0.688654	0.140523	0.998392	1	0.730076	1	0.685963	1	1	1	0.998281	0.64129	0.468242	1	0.134898	0.0677129	0.0671852	0.238507	0.128855	0.279118	0.35352	0.177278	0.190084	0.367361	1.33248	2.22914	2.37111	1.99881	1.70837	1.61221	0.834436	1.73109	1.37111	0.998811	1.20642
45	1.33407	3.0004	0.131776	0.105728	0.321203	0.166731	0.274562	1	0.490735	0.601417	0.779086	0.555465	0.47995	0.696317	0.672905	0.124915	1	1	0.769337	0.999867	0.649823	1	1	1	1	0.605611	0.465725	0.99945	0.142786	0.0727159	0.0700702	0.244441	0.120009	0.282651	0.352899	0.174004	0.190446	0.36445	1.2312	2.22139	2.24954	1.92289	1.67696	1.55693	0.740464	1.73066	1.24954	0.922892	1.1677
46	1.33407	3.33367	0.13054	0.100493	0.323482	0.165244	0.28024	1	0.493011	0.576204	0.779698	0.537223	0.465815	0.685151	0.655716	0.112427	0.998528	1	0.807488	1	0.620117	1	1	1	0.999491	0.553927	0.446859	1	0.1497	0.0758963	0.0738038	0.252256	0.113866	0.284309	0.349569	0.173015	0.193108	0.366122	1.16332	2.23788	2.16087	1.87201	1.61026	1.47259	0.67031	1.74487	1.16087	0.872011	1.10327
47	1.33407	3.66693	0.131046	0.0959968	0.328191	0.157866	0.2869	1	0.505776	0.549105	0.776051	0.525111	0.456765	0.672076	0.634055	0.102209	1	1	0.832324	0.999927	0.600684	1	1	1	1	0.488813	0.406657	0.99945	0.155854	0.077027	0.0788274	0.262839	0.111164	0.282429	0.343567	0.174235	0.199768	0.374003	1.12172	2.25844	2.10575	1.84082	1.50713	1.35054	0.61594	1.75267	1.10575	0.840824	1.01291
48	1.33407	4.0002	0.12876	0.091464	0.328887	0.160769	0.29012	1	0.498886	0.531359	0.779978	0.509376	0.443815	0.665256	0.62299	0.0936938	0.997918	1	0.867696	1	0.577441	1	1	1	0.999554	0.468985	0.40627	1	0.16136	0.0808598	0.0805003	0.267057	0.104949	0.284902	0.343092	0.172141	0.199865	0.372006	1.06454	2.26744	2.03822	1.79796	1.49701	1.32918	0.565651	1.76855	1.03822	0.797964	0.995894
49	1.33407	4.33347	0.127571	0.0876387	0.329552	0.161331	0.293906	1	0.496994	0.51426	0.782327	0.49527	0.434054	0.658183	0.611258	0.0864882	0.998659	1	0.901562	1	0.555338	1	1	1	0.9986	0.442766	0.399205	1	0.166335	0.0836675	0.0826676	0.271689	0.100289	0.287061	0.340961	0.170881	0.201098	0.371978	1.02317	2.28322	1.98126	1.76695	1.47156	1.29393	0.526174	1.78623	0.981256	0.766954	0.968558
50	1.33407	4.66673	0.127026	0.0840814	0.331912	0.159079	0.297902	1	0.499654	0.496171	0.782407	0.485175	0.4264	0.650119	0.597133	0.0803118	1	1	0.924947	0.999986	0.540564	1	1	1	0.998644	0.412219	0.381804	1	0.170877	0.0854973	0.0853792	0.277906	0.0973022	0.286793	0.337998	0.170749	0.20446	0.375209	0.991714	2.29628	1.94241	1.74338	1.43004	1.24196	0.492059	1.79662	0.942406	0.743376	0.929698
51	1.33407	5	0.126414	0.0810405	0.333072	0.158045	0.301429	1	0.500558	0.480538	0.7838	0.474545	0.419384	0.64337	0.585427	0.0749588	1	1	0.953542	1	0.524361	1	1	1	0.997747	0.38777	0.37059	1	0.175014	0.0874096	0.0876047	0.282864	0.0940248	0.287708	0.335403	0.17023	0.206658	0.376889	0.963608	2.31525	1.90311	1.72231	1.40045	1.20472	0.463051	1.8147	0.903111	0.722309	0.901006
52	1.66733	0.334267	0.211595	0.277676	0.221901	0.0712494	0.217579	1	0.610427	0.987016	0.960536	0.973034	0.972498	0.967041	0.980377	0.897128	1	0.797417	0.400655	0.997208	0.992363	1	1	1	0.95998	1	0.524853	1	0.00598387	0.00233116	0.00365272	0.120387	0.3709	0.25182	0.256892	0.308727	0.182561	0.491288	47.0144	15.468	37.0832	36.3609	11.82	19.8528	46.404	14.8576	36.0832	35.3609	11.4304
53	1.66733	0.667533	0.169653	0.246791	0.269543	0.0934389	0.220575	1	0.610971	0.888048	0.810902	0.811081	0.76914	0.825075	0.872793	0.449236	1	0.982446	0.494969	0.998702	0.991144	1	1	1	1	1	0.504266	0.9996	0.0509218	0.0198101	0.0311117	0.148374	0.261942	0.261667	0.328018	0.240289	0.170027	0.410316	5.45743	3.23098	5.29327	4.33163	2.22398	3.05825	4.84646	2.62	4.29327	3.33163	1.83495
54	1.66733	1.0008	0.152895	0.202578	0.292986	0.117856	0.233685	1	0.564775	0.816168	0.774762	0.724252	0.654278	0.77021	0.820992	0.29964	1	0.973635	0.535691	0.999201	0.908039	1	1	1	1	1	0.550417	0.9996	0.0807901	0.0351619	0.0456282	0.168553	0.211753	0.267693	0.352002	0.216643	0.163663	0.380306	3.07223	2.50746	3.6265	2.8925	1.89401	2.43131	2.50746	1.94268	2.6265	1.8925	1.45879
55	1.66733	1.33407	0.139069	0.176821	0.304967	0.13771	0.241434	1	0.532873	0.764239	0.768632	0.664341	0.576012	0.742261	0.79139	0.224786	1	0.997818	0.594206	0.99945	0.839161	1	1	1	1	1	0.594827	0.99831	0.102365	0.0478175	0.0545476	0.180138	0.176298	0.273991	0.369573	0.199687	0.156749	0.356436	2.26023	2.30314	2.97921	2.35856	1.81241	2.23924	1.72735	1.77026	1.97921	1.35856	1.34528
56	1.66733	1.66733	0.128581	0.151561	0.318035	0.154422	0.247402	1	0.495325	0.720292	0.767004	0.62639	0.519725	0.720292	0.767004	0.179856	1	0.981474	0.609199	0.9996	0.805223	1	1	1	1	1	0.620698	0.9996	0.118821	0.0599659	0.058855	0.191244	0.154618	0.272664	0.381473	0.191244	0.154618	0.345863	1.77087	2.1259	2.67659	2.08214	1.80429	2.16603	1.27554	1.63057	1.67659	1.08214	1.29962
57	1.66733	2.0006	0.126677	0.143273	0.323038	0.148352	0.25866	1	0.514752	0.678339	0.762905	0.59143	0.489741	0.698318	0.741078	0.149895	1	1	0.676725	0.9997	0.738631	1	1	1	0.999296	0.837679	0.567448	1	0.131984	0.0640448	0.0679388	0.204502	0.142596	0.276745	0.376157	0.189207	0.157891	0.347098	1.60029	2.17108	2.44756	1.95979	1.60847	1.87411	1.08554	1.65633	1.44756	0.95979	1.12323
58	1.66733	2.33387	0.124806	0.133845	0.326555	0.147038	0.267756	1	0.519391	0.643201	0.762261	0.562246	0.466116	0.681179	0.719762	0.128491	1	1	0.728999	0.999771	0.685715	1	1	1	0.998309	0.739813	0.54036	1	0.142951	0.0687034	0.0742473	0.215068	0.1323	0.280625	0.372006	0.187109	0.160259	0.347368	1.45569	2.18471	2.28439	1.87307	1.50746	1.715	0.936304	1.66532	1.28439	0.873068	1.02685
59	1.66733	2.66713	0.124818	0.126573	0.332024	0.139442	0.277143	1	0.53531	0.608192	0.758419	0.541225	0.450376	0.663165	0.69555	0.112435	1	1	0.770992	0.999825	0.648401	1	1	1	0.99941	0.631237	0.487051	1	0.152324	0.0707836	0.0815406	0.227542	0.126532	0.280922	0.365005	0.187945	0.166128	0.354074	1.36626	2.21586	2.17972	1.81943	1.37958	1.52633	0.830946	1.68055	1.17972	0.819425	0.914889
60	1.66733	3.0004	0.123515	0.119537	0.33529	0.137708	0.28395	1	0.538563	0.580441	0.759058	0.521503	0.434989	0.650368	0.677445	0.0999467	1	1	0.811852	0.999867	0.615793	1	1	1	1	0.571347	0.463726	0.9996	0.160435	0.0740307	0.0864044	0.236187	0.119698	0.282677	0.361438	0.186798	0.169087	0.355885	1.28364	2.23524	2.08988	1.76988	1.31978	1.43057	0.745079	1.69667	1.08988	0.769877	0.858341
61	1.66733	3.33367	0.122121	0.113509	0.336798	0.1379	0.289671	1	0.537797	0.557464	0.76167	0.502522	0.421586	0.640377	0.663053	0.089955	1	1	0.855027	0.999148	0.584279	1	1	1	1	0.528952	0.452473	0.9996	0.16755	0.077442	0.0901077	0.242628	0.113036	0.285709	0.358626	0.185056	0.170608	0.355665	1.21526	2.25652	2.01014	1.72887	1.28524	1.37174	0.677466	1.71872	1.01014	0.728866	0.823042
62	1.66733	3.66693	0.121177	0.108173	0.339211	0.136395	0.295045	1	0.539896	0.535394	0.762993	0.487435	0.410708	0.630314	0.648093	0.0817795	1	1	0.890877	0.998496	0.5604	1	1	1	1	0.486987	0.434325	0.9996	0.173867	0.0799972	0.0938703	0.249528	0.108041	0.287011	0.355419	0.18434	0.17323	0.35757	1.16205	2.27797	1.95097	1.69695	1.24458	1.30746	0.622156	1.73808	0.950973	0.696952	0.784477
63	1.66733	4.0002	0.119758	0.103134	0.341026	0.136791	0.299291	1	0.53774	0.516505	0.765978	0.47355	0.400138	0.622394	0.63566	0.0749663	1	1	0.926591	0.99995	0.539585	1	1	1	1	0.458784	0.424582	0.998719	0.179533	0.0829911	0.0965423	0.255014	0.102907	0.288529	0.353549	0.183031	0.17489	0.357921	1.11219	2.29781	1.89952	1.66705	1.22419	1.26876	0.574453	1.76007	0.899515	0.667049	0.761928
64	1.66733	4.33347	0.11951	0.0991181	0.343314	0.133884	0.304173	1	0.542652	0.497109	0.766701	0.462116	0.392902	0.613084	0.621667	0.069201	0.999368	1	0.95923	1	0.521581	1	1	1	0.999538	0.421473	0.404221	1	0.184663	0.0844553	0.100208	0.261705	0.09947	0.289036	0.349789	0.18319	0.177985	0.361175	1.07906	2.32599	1.85914	1.64718	1.18203	1.20885	0.536412	1.78334	0.859137	0.647179	0.724685
65	1.66733	4.66673	0.118305	0.0951049	0.344294	0.134682	0.307614	1	0.539591	0.482143	0.769842	0.450152	0.38459	0.607109	0.61138	0.0642591	1	1	0.992389	0.999986	0.503827	1	1	1	1	0.401815	0.398265	0.998753	0.189309	0.0871596	0.102149	0.265777	0.0952956	0.29079	0.348137	0.181813	0.179259	0.361073	1.04197	2.34443	1.81869	1.62493	1.17185	1.18473	0.502379	1.80484	0.818685	0.624932	0.71144
66	1.66733	5	0.116797	0.0906368	0.349111	0.133102	0.310353	1	0.538721	0.464556	0.769911	0.445576	0.376337	0.598417	0.597688	0.059976	0.998134	1	0.999429	1	0.501221	1	1	1	0.99957	0.380707	0.379943	1	0.193556	0.0892831	0.104273	0.272468	0.0929273	0.287293	0.347312	0.182481	0.182914	0.365395	1.00612	2.34136	1.80367	1.60343	1.14865	1.14657	0.467399	1.80264	0.803673	0.603431	0.687372
67	2.0006	0.334267	0.192393	0.316815	0.222264	0.0601765	0.208353	1	0.654395	0.968086	0.901102	0.928194	0.9234	0.914232	0.954184	0.747682	1	0.850241	0.428144	0.997208	0.990166	1	1	1	0.977037	1	0.516834	1	0.0159599	0.0055158	0.0104441	0.111543	0.35813	0.256259	0.274068	0.308384	0.161289	0.469673	20.5051	6.6169	13.9264	13.0548	4.02951	7.54324	19.8507	5.96251	12.9264	12.0548	3.68391
68	2.0006	0.667533	0.167126	0.239251	0.277306	0.0868368	0.22948	1	0.597692	0.865086	0.766647	0.775144	0.728282	0.775144	0.855603	0.374401	0.998828	0.826192	0.441534	1	0.936692	1	1	1	0.995854	1	0.536016	1	0.0623539	0.0250854	0.0372684	0.147518	0.270482	0.259262	0.322738	0.259262	0.158738	0.418	4.43019	2.56132	4.44729	3.68028	1.78918	2.78613	3.8325	1.96363	3.44729	2.68028	1.38687
69	2.0006	1.0008	0.148709	0.205494	0.295659	0.108386	0.241752	1	0.565336	0.796197	0.744029	0.685304	0.615132	0.728263	0.813435	0.249725	1	0.86752	0.517128	0.999201	0.838116	1	1	1	1	1	0.596397	0.9997	0.0930426	0.0404422	0.0526003	0.164271	0.213115	0.272376	0.350238	0.228553	0.148833	0.377386	2.77394	2.2086	3.17767	2.59829	1.59957	2.32982	2.2086	1.64326	2.17767	1.59829	1.16491
70	2.0006	1.33407	0.137004	0.17185	0.31138	0.127599	0.252167	1	0.5209	0.741109	0.73834	0.630155	0.543309	0.698127	0.783797	0.187341	0.999262	0.84538	0.543616	1	0.778127	1	1	1	1	1	0.642376	0.9997	0.115162	0.0551743	0.059988	0.178889	0.181124	0.275724	0.364263	0.214562	0.145451	0.360013	2.01204	1.99075	2.70384	2.18966	1.58709	2.21598	1.49114	1.46985	1.70384	1.18966	1.10799
71	2.0006	1.66733	0.126677	0.148352	0.323038	0.143273	0.25866	1	0.485248	0.698318	0.741078	0.59143	0.489741	0.678339	0.762905	0.149895	0.999296	0.837679	0.567448	1	0.738631	1	1	1	1	1	0.676725	0.9997	0.131984	0.0679388	0.0640448	0.189207	0.157891	0.276745	0.376157	0.204502	0.142596	0.347098	1.60847	1.87411	2.44756	1.95979	1.60029	2.17108	1.12323	1.38886	1.44756	0.95979	1.08554
72	2.0006	2.0006	0.117575	0.131277	0.332028	0.15627	0.26285	1	0.45654	0.664355	0.74739	0.562463	0.44731	0.664355	0.74739	0.124925	1	0.840062	0.591005	0.9997	0.710493	1	1	1	1	1	0.703525	0.9997	0.145275	0.0789509	0.0663237	0.196601	0.139982	0.276644	0.386773	0.196601	0.139982	0.336583	1.36019	1.80729	2.28552	1.80933	1.61915	2.15138	0.903647	1.35075	1.28552	0.809332	1.07569
73	2.0006	2.33387	0.117394	0.147259	0.33727	0.124205	0.273872	1	0.561285	0.626036	0.744448	0.536045	0.428646	0.644034	0.723644	0.107086	0.998446	1	0.758604	1	0.660131	1	1	1	1	0.703891	0.532985	0.9997	0.156478	0.0686493	0.0878287	0.209634	0.132093	0.279097	0.379176	0.196947	0.14478	0.341727	1.50091	2.19636	2.15538	1.75023	1.23247	1.5875	0.939621	1.63508	1.15538	0.750228	0.79375
74	2.0006	2.66713	0.117189	0.138868	0.342624	0.118087	0.283232	1	0.575635	0.592317	0.741893	0.515377	0.413756	0.626291	0.701649	0.0937055	1	1	0.801851	0.999825	0.623448	1	1	1	1	0.603248	0.483655	0.9997	0.166043	0.0704629	0.0955804	0.2212	0.126098	0.27997	0.372732	0.197643	0.149655	0.347298	1.41197	2.23022	2.06346	1.70577	1.13555	1.42237	0.836334	1.65459	1.06346	0.705773	0.711183
75	2.0006	3.0004	0.11535	0.13111	0.343982	0.119865	0.289693	1	0.571637	0.56814	0.746624	0.493164	0.398182	0.616124	0.688476	0.0832972	1	1	0.853734	0.999867	0.585584	1	1	1	1	0.562116	0.479817	0.9997	0.174342	0.0746818	0.0996604	0.227489	0.117567	0.284433	0.370511	0.194865	0.150191	0.345056	1.32366	2.25608	1.97303	1.66163	1.11589	1.37506	0.752025	1.68444	0.973026	0.661633	0.687528
76	2.0006	3.33367	0.114601	0.124683	0.346946	0.11756	0.29621	1	0.576332	0.543479	0.748184	0.476549	0.386891	0.604415	0.672754	0.07497	0.999371	1	0.896344	1	0.558173	1	1	1	1	0.50911	0.455914	0.9997	0.181609	0.076942	0.104667	0.23537	0.111981	0.286098	0.366551	0.194349	0.153002	0.347351	1.26244	2.28871	1.9104	1.63103	1.07099	1.29464	0.686111	1.71237	0.910398	0.631032	0.647322
77	2.0006	3.66693	0.113259	0.118749	0.348306	0.118373	0.301313	1	0.573436	0.52408	0.751988	0.460091	0.375885	0.596068	0.661169	0.0681564	1	1	0.938736	0.998529	0.531847	1	1	1	1	0.47817	0.449402	0.9997	0.188054	0.080217	0.107837	0.240552	0.106121	0.289034	0.364293	0.192632	0.154041	0.346673	1.2049	2.31213	1.85216	1.60227	1.05603	1.25893	0.631463	1.73869	0.852163	0.602269	0.629465
78	2.0006	4.0002	0.112588	0.113578	0.351325	0.116088	0.306421	1	0.577248	0.503253	0.753729	0.448281	0.367431	0.586211	0.647065	0.0624781	0.998038	1	0.974725	1	0.513974	1	1	1	1	0.439701	0.427618	0.9997	0.193832	0.081943	0.111889	0.24763	0.101958	0.289344	0.361068	0.192603	0.156985	0.349587	1.16206	2.34395	1.81252	1.58085	1.02166	1.19782	0.58481	1.76671	0.812518	0.580855	0.598908
79	2.0006	4.33347	0.11	0.107609	0.353803	0.119539	0.309049	1	0.565654	0.488366	0.75855	0.437402	0.35593	0.5803	0.638376	0.0576732	0.998729	1	0.999785	1	0.500744	1	1	1	1	0.432146	0.431374	0.9997	0.199049	0.0864562	0.112593	0.251209	0.0968629	0.28984	0.362088	0.190753	0.15732	0.348072	1.10558	2.34274	1.77747	1.55263	1.0349	1.2011	0.539928	1.77709	0.777468	0.552626	0.60055
80	2.0006	4.66673	0.108732	0.101871	0.360223	0.116676	0.312498	1	0.567597	0.468312	0.756715	0.434331	0.347943	0.569252	0.622533	0.0535546	1	1	0.998663	0.999986	0.500662	1	1	1	0.997979	0.403116	0.403398	1	0.203767	0.0881093	0.115657	0.259176	0.0952387	0.28491	0.360675	0.192491	0.161924	0.354414	1.06754	2.33305	1.76782	1.53361	1.00384	1.14554	0.49994	1.76546	0.76782	0.533609	0.57144
81	2.0006	5	0.105098	0.0957863	0.36472	0.121259	0.313137	1	0.550243	0.455564	0.760984	0.429591	0.335628	0.564452	0.614184	0.049985	1	1	0.999285	1	0.500358	1	1	1	1	0.408813	0.408398	0.9997	0.208039	0.0935673	0.114472	0.26242	0.0911681	0.282013	0.364399	0.190886	0.162702	0.353588	1.01067	2.30212	1.75313	1.50518	1.03262	1.16573	0.460424	1.75188	0.753129	0.505182	0.582866
82	2.33387	0.334267	0.185555	0.318882	0.231623	0.0541263	0.209813	1	0.658258	0.952122	0.850191	0.895267	0.88438	0.866341	0.934373	0.640916	0.995836	0.770154	0.391254	1	0.988329	1	1	1	0.992764	1	0.509592	1	0.0242586	0.00829018	0.0159684	0.110287	0.364823	0.248694	0.276197	0.322523	0.152586	0.47511	13.7487	4.39398	9.5481	8.64904	2.55682	5.20737	13.0904	3.73573	8.5481	7.64904	2.21508
83	2.33387	0.667533	0.163273	0.243269	0.277955	0.0803394	0.235164	1	0.600317	0.849208	0.734237	0.741357	0.694294	0.736364	0.846755	0.320938	0.99909	0.751084	0.428965	1	0.876258	1	1	1	0.998966	1	0.571199	1	0.071891	0.0287336	0.0431574	0.143818	0.271818	0.263327	0.321037	0.269273	0.146364	0.415637	3.9811	2.25884	3.86634	3.27111	1.51604	2.60813	3.38078	1.65852	2.86634	2.27111	1.11636
84	2.33387	1.0008	0.14892	0.193984	0.302826	0.102095	0.252175	1	0.545366	0.775019	0.709709	0.659028	0.590541	0.685026	0.802944	0.214065	1	0.720155	0.454624	0.999201	0.7914	1	1	1	1	1	0.631647	0.999771	0.103255	0.0469433	0.0563119	0.165341	0.22245	0.270513	0.341696	0.245413	0.142377	0.387791	2.42405	1.87869	2.9328	2.44225	1.4434	2.30713	1.87869	1.33332	1.9328	1.44225	0.988768
85	2.33387	1.33407	0.136707	0.162952	0.31795	0.119865	0.262527	1	0.503169	0.720196	0.708617	0.604278	0.520735	0.657241	0.776495	0.160589	1	0.709158	0.484231	0.99945	0.731849	1	1	1	1	1	0.683045	0.999771	0.12582	0.0625111	0.0633086	0.179469	0.188331	0.275422	0.356778	0.229484	0.138315	0.3678	1.79829	1.72683	2.52703	2.08653	1.4495	2.2229	1.29513	1.22366	1.52703	1.08653	0.952672
86	2.33387	1.66733	0.124806	0.147038	0.326555	0.133845	0.267756	1	0.480609	0.681179	0.719762	0.562246	0.466116	0.643201	0.762261	0.128491	0.998309	0.739813	0.54036	1	0.685715	1	1	1	1	1	0.728999	0.999771	0.142951	0.0742473	0.0687034	0.187109	0.160259	0.280625	0.372006	0.215068	0.1323	0.347368	1.50746	1.715	2.28439	1.87307	1.45569	2.18471	1.02685	1.23439	1.28439	0.873068	0.936304
87	2.33387	2.0006	0.117394	0.124205	0.33727	0.147259	0.273872	1	0.438715	0.644034	0.723644	0.536045	0.428646	0.626036	0.744448	0.107086	1	0.703891	0.532985	0.9997	0.660131	1	1	1	0.998446	1	0.758604	1	0.156478	0.0878287	0.0686493	0.196947	0.14478	0.279097	0.379176	0.209634	0.132093	0.341727	1.23247	1.5875	2.15538	1.75023	1.50091	2.19636	0.79375	1.14879	1.15538	0.750228	0.939621
88	2.33387	2.33387	0.109855	0.157764	0.344904	0.110145	0.277332	1	0.588872	0.615337	0.732089	0.514425	0.396113	0.615337	0.732089	0.0917948	1	1	0.781357	0.999771	0.639766	1	1	1	1	0.698161	0.545514	0.999771	0.167477	0.0688544	0.0986226	0.203327	0.130581	0.278329	0.387763	0.203327	0.130581	0.333908	1.53088	2.19801	2.05941	1.65594	1.0688	1.53457	0.942005	1.60914	1.05941	0.65594	0.657671
89	2.33387	2.66713	0.109471	0.149244	0.348197	0.106448	0.286641	1	0.599686	0.584147	0.733038	0.49118	0.381909	0.600141	0.713502	0.0803247	1	1	0.837849	0.999825	0.596662	1	1	1	1	0.607492	0.507269	0.99645	0.17717	0.0709235	0.106246	0.213193	0.123155	0.281933	0.381719	0.20248	0.133867	0.336348	1.44206	2.24634	1.96533	1.61789	1.00114	1.39726	0.842376	1.64665	0.96533	0.617886	0.600824
90	2.33387	3.0004	0.107861	0.140767	0.350999	0.106914	0.293459	1	0.597884	0.559191	0.737234	0.471229	0.36755	0.588179	0.700901	0.0714027	1	1	0.886995	0.999867	0.563626	1	1	1	0.996992	0.55998	0.498265	1	0.185598	0.074632	0.110966	0.220224	0.115499	0.285067	0.37921	0.201076	0.134647	0.335723	1.35633	2.27535	1.89118	1.58115	0.976433	1.34442	0.75845	1.67747	0.891179	0.581153	0.574317
91	2.33387	3.33367	0.10778	0.134189	0.354894	0.102349	0.300788	1	0.608463	0.533132	0.737475	0.456154	0.358326	0.57512	0.683634	0.0642646	0.999386	1	0.929581	1	0.538207	1	1	1	0.999444	0.495018	0.460132	1	0.193008	0.0755698	0.117438	0.22916	0.110948	0.285974	0.373919	0.20154	0.138568	0.340108	1.30329	2.31773	1.83876	1.55842	0.921524	1.23761	0.694824	1.70927	0.838755	0.558424	0.529987
92	2.33387	3.66693	0.106598	0.127682	0.357158	0.102401	0.30616	1	0.606853	0.513219	0.740968	0.441252	0.348179	0.566195	0.671639	0.058424	1	1	0.969942	0.99856	0.514753	1	1	1	1	0.462684	0.449321	0.999771	0.199562	0.0784571	0.121105	0.234875	0.105561	0.288075	0.371489	0.200285	0.140151	0.340437	1.24667	2.34277	1.78971	1.53416	0.906277	1.1973	0.639812	1.73592	0.789714	0.534163	0.51313
93	2.33387	4.0002	0.103965	0.120422	0.360622	0.105591	0.309399	1	0.594933	0.496296	0.746269	0.430335	0.336023	0.559259	0.662252	0.0535565	1	1	0.996801	0.99995	0.50158	1	1	1	1	0.453989	0.452456	0.999771	0.205434	0.0832144	0.122219	0.23935	0.0999891	0.288072	0.372589	0.198544	0.140795	0.339339	1.18112	2.34474	1.75542	1.50608	0.919059	1.19932	0.586184	1.7498	0.755418	0.506077	0.513992
94	2.33387	4.33347	0.103913	0.114528	0.367844	0.099126	0.31459	1	0.60752	0.472243	0.741777	0.427264	0.330311	0.545209	0.642504	0.0494377	1	1	0.999526	0.998708	0.499591	1	1	1	1	0.403758	0.403996	0.999771	0.210677	0.0826868	0.127991	0.249502	0.0993356	0.282788	0.368375	0.201722	0.147116	0.348837	1.15114	2.3527	1.746	1.49323	0.862991	1.09786	0.543616	1.74518	0.746004	0.493231	0.470511
95	2.33387	4.66673	0.0995874	0.106802	0.373008	0.105622	0.314981	1	0.58322	0.459514	0.747799	0.422549	0.31617	0.540437	0.635826	0.0459072	1	1	0.998587	0.99937	0.500392	1	1	1	0.999504	0.420317	0.420196	1	0.215394	0.0897717	0.125622	0.25237	0.0943227	0.279589	0.373719	0.199724	0.146969	0.346693	1.07907	2.31252	1.73175	1.46235	0.906905	1.14445	0.495846	1.7293	0.731749	0.462351	0.490125
96	2.33387	5	0.0986256	0.101549	0.378374	0.103186	0.318266	1	0.584875	0.441494	0.746541	0.419514	0.309884	0.530416	0.621387	0.0428473	1	0.99927	1	0.998214	0.498743	1	1	1	0.9981	0.393748	0.395492	1	0.219641	0.0911783	0.128462	0.259543	0.0927921	0.275755	0.37191	0.201293	0.151043	0.352335	1.04721	2.30757	1.72269	1.44903	0.884026	1.09644	0.462339	1.72269	0.722694	0.449031	0.468901
97	2.66713	0.334267	0.179876	0.319792	0.23938	0.0497768	0.211175	1	0.660625	0.939115	0.806567	0.869247	0.851784	0.823334	0.91999	0.560831	0.99732	0.707891	0.360175	1	0.985344	1	1	1	0.994524	1	0.510231	1	0.0312995	0.0106223	0.0206772	0.108617	0.371703	0.242294	0.277386	0.336125	0.144195	0.48032	10.8504	3.41526	7.64804	6.74692	1.921	4.24164	10.1898	2.75463	6.64804	5.74692	1.58163
98	2.66713	0.667533	0.160332	0.243046	0.281016	0.0752776	0.240329	1	0.599097	0.835192	0.704603	0.715331	0.667137	0.700348	0.840265	0.280836	0.999277	0.680023	0.406795	1	0.836435	1	1	1	0.99573	1	0.600339	1	0.0799965	0.0320708	0.0479257	0.141808	0.275689	0.263791	0.318712	0.280458	0.137039	0.417497	3.63511	2.02811	3.51285	3.00424	1.3379	2.5098	3.03601	1.42901	2.51285	2.00424	0.936993
99	2.66713	1.0008	0.145378	0.199001	0.302706	0.0955789	0.257336	1	0.551829	0.763093	0.689543	0.630144	0.564936	0.655135	0.803171	0.187317	1	0.672566	0.453312	0.999201	0.741243	1	1	1	0.997276	1	0.676385	1	0.111957	0.050176	0.0617814	0.161423	0.221933	0.275713	0.340931	0.252494	0.130862	0.383356	2.3293	1.77747	2.70376	2.29851	1.29955	2.27695	1.77747	1.22564	1.70376	1.29851	0.851382
100	2.66713	1.33407	0.134738	0.163023	0.319858	0.112745	0.269636	1	0.501956	0.706179	0.688654	0.578257	0.499702	0.626227	0.776575	0.140523	0.998281	0.64129	0.468242	1	0.685963	1	1	1	0.998392	1	0.730076	1	0.134898	0.0671852	0.0677129	0.177278	0.190084	0.279118	0.35352	0.238507	0.128855	0.367361	1.70837	1.61221	2.37111	1.99881	1.33248	2.22914	1.20642	1.11025	1.37111	0.998811	0.834436
101	2.66713	1.66733	0.124818	0.139442	0.332024	0.126573	0.277143	1	0.46469	0.663165	0.69555	0.541225	0.450376	0.608192	0.758419	0.112435	0.99941	0.631237	0.487051	1	0.648401	1	1	1	1	1	0.770992	0.999825	0.152324	0.0815406	0.0707836	0.187945	0.166128	0.280922	0.365005	0.227542	0.126532	0.354074	1.37958	1.52633	2.17972	1.81943	1.36626	2.21586	0.914889	1.06163	1.17972	0.819425	0.830946
102	2.66713	2.0006	0.117189	0.118087	0.342624	0.138868	0.283232	1	0.424365	0.626291	0.701649	0.515377	0.413756	0.592317	0.741893	0.0937055	1	0.603248	0.483655	0.9997	0.623448	1	1	1	1	1	0.801851	0.999825	0.166043	0.0955804	0.0704629	0.197643	0.149655	0.27997	0.372732	0.2212	0.126098	0.347298	1.13555	1.42237	2.06346	1.70577	1.41197	2.23022	0.711183	0.998002	1.06346	0.705773	0.836334
103	2.66713	2.33387	0.109471	0.106448	0.348197	0.149244	0.286641	1	0.400314	0.600141	0.713502	0.49118	0.381909	0.584147	0.733038	0.0803247	1	0.607492	0.507269	0.99645	0.596662	1	1	1	1	1	0.837849	0.999825	0.17717	0.106246	0.0709235	0.20248	0.133867	0.281933	0.381719	0.213193	0.123155	0.336348	1.00114	1.39726	1.96533	1.61789	1.44206	2.24634	0.600824	0.996951	0.96533	0.617886	0.842376
104	2.66713	2.66713	0.102768	0.157915	0.354582	0.0955147	0.28922	1	0.623112	0.576131	0.724107	0.474163	0.355328	0.576131	0.724107	0.0702879	1	1	0.859961	0.999825	0.58132	1	1	1	1	0.604848	0.520145	0.999825	0.186452	0.0702716	0.116181	0.207679	0.121581	0.28104	0.3897	0.207679	0.121581	0.32926	1.47006	2.25853	1.90173	1.55118	0.889162	1.36606	0.846947	1.63541	0.901729	0.551176	0.512274
105	2.66713	3.0004	0.102046	0.149757	0.357257	0.0939314	0.297009	1	0.627888	0.550231	0.727527	0.45428	0.343581	0.564223	0.709484	0.0624807	1	1	0.914908	0.999867	0.54643	1	1	1	1	0.543729	0.495925	0.996777	0.194962	0.0725477	0.122414	0.215449	0.114719	0.284555	0.385277	0.206392	0.123776	0.330168	1.39602	2.3044	1.83244	1.52342	0.853905	1.28087	0.768134	1.67651	0.832441	0.523417	0.481793
106	2.66713	3.33367	0.101583	0.142731	0.360339	0.091304	0.304043	1	0.634158	0.526118	0.730166	0.43814	0.334108	0.552111	0.695789	0.0562345	0.998693	1	0.964161	1	0.519264	1	1	1	1	0.488337	0.470138	0.999825	0.20246	0.0740685	0.128392	0.223134	0.109263	0.286711	0.380892	0.206379	0.126018	0.332397	1.33822	2.35017	1.7798	1.50174	0.816815	1.20259	0.70406	1.71602	0.779802	0.501744	0.450973
107	2.66713	3.66693	0.100323	0.135143	0.364345	0.090759	0.30943	1	0.633323	0.505065	0.732742	0.426075	0.324219	0.54206	0.682733	0.0511237	1	1	0.996556	0.999927	0.501691	1	1	1	1	0.455134	0.452861	0.998372	0.209107	0.0766746	0.132432	0.229718	0.104577	0.286914	0.378791	0.205945	0.128351	0.334296	1.27961	2.36971	1.74239	1.47977	0.800708	1.15574	0.646285	1.73639	0.742387	0.479769	0.434032
108	2.66713	4.0002	0.097805	0.126378	0.371679	0.0913266	0.312812	1	0.625474	0.484468	0.73397	0.421525	0.312664	0.531425	0.669115	0.0468645	1	1	0.998254	0.99995	0.500849	1	1	1	1	0.43925	0.438117	0.999115	0.215007	0.0805256	0.134481	0.236793	0.101058	0.282267	0.379882	0.206566	0.131286	0.337851	1.21326	2.35114	1.72868	1.45489	0.799287	1.13189	0.587785	1.72566	0.728682	0.454892	0.424761
109	2.66713	4.33347	0.0949824	0.118342	0.377899	0.0935382	0.315238	1	0.612873	0.467145	0.73677	0.417159	0.301304	0.52313	0.657922	0.0432603	1	1	0.99981	0.999969	0.500079	1	1	1	1	0.434411	0.433963	0.999127	0.220255	0.0852668	0.134989	0.242353	0.0972704	0.27839	0.381986	0.206312	0.133312	0.339624	1.15017	2.32828	1.71573	1.43124	0.811808	1.13169	0.537295	1.71541	0.715733	0.431238	0.424681
110	2.66713	4.66673	0.0931316	0.111444	0.383288	0.0940549	0.318081	1	0.605272	0.450098	0.737882	0.413105	0.292792	0.514087	0.646037	0.040171	1	0.996802	1	0.998775	0.497791	1	1	1	0.998803	0.420451	0.422823	1	0.22495	0.0887941	0.136156	0.248332	0.0945595	0.275011	0.382097	0.206981	0.13591	0.342891	1.10069	2.30915	1.70388	1.41401	0.812343	1.11517	0.495418	1.70388	0.703881	0.41401	0.417615
111	2.66713	5	0.0906841	0.104975	0.388688	0.0957606	0.319892	1	0.594158	0.435289	0.740536	0.410302	0.283483	0.507253	0.635477	0.0374934	1	0.997082	1	1	0.498541	1	1	1	1	0.416353	0.417216	0.999149	0.229208	0.0930223	0.136186	0.253303	0.0914796	0.271307	0.38391	0.206709	0.138074	0.344783	1.05215	2.28994	1.69578	1.39564	0.82363	1.11335	0.457989	1.69578	0.695784	0.39564	0.417789
112	3.0004	0.334267	0.174165	0.327969	0.239846	0.0464791	0.211541	1	0.668581	0.929076	0.772061	0.844167	0.823316	0.787228	0.911176	0.498537	0.998092	0.674234	0.352895	1	0.957117	1	1	1	0.986047	1	0.529794	1	0.0373759	0.0123871	0.0249888	0.105685	0.371643	0.243371	0.279301	0.343694	0.133634	0.477328	9.42672	2.93315	6.41713	5.65983	1.55763	3.73118	8.75814	2.26457	5.41713	4.65983	1.22621
113	3.0004	0.667533	0.156661	0.249091	0.280054	0.0705102	0.243683	1	0.606174	0.82515	0.682753	0.689266	0.642887	0.67228	0.838004	0.249642	0.999393	0.641835	0.405371	1	0.792143	1	1	1	0.997084	1	0.633045	1	0.0870225	0.0342717	0.0527508	0.138493	0.274998	0.268157	0.318353	0.286137	0.127354	0.413491	3.46682	1.91073	3.21819	2.80023	1.20172	2.43108	2.86064	1.30456	2.21819	1.80023	0.80789
114	3.0004	1.0008	0.1439	0.19679	0.305853	0.0900423	0.263415	1	0.548406	0.750153	0.666939	0.60924	0.546285	0.62523	0.800196	0.166511	1	0.607594	0.429116	0.999201	0.707393	1	1	1	1	1	0.706726	0.999867	0.119515	0.0539724	0.0655429	0.160361	0.225949	0.276424	0.337266	0.261972	0.124337	0.38631	2.19497	1.64656	2.55911	2.20403	1.20499	2.26019	1.64656	1.09816	1.55911	1.20403	0.753396
115	3.0004	1.33407	0.131776	0.166731	0.321203	0.105728	0.274562	1	0.509265	0.696317	0.672905	0.555465	0.47995	0.601417	0.779086	0.124915	1	0.605611	0.465725	0.99945	0.649823	1	1	1	1	1	0.769337	0.999867	0.142786	0.0700702	0.0727159	0.174004	0.190446	0.282651	0.352899	0.244441	0.120009	0.36445	1.67696	1.55693	2.24954	1.92289	1.2312	2.22139	1.1677	1.04767	1.24954	0.922892	0.740464
116	3.0004	1.66733	0.123515	0.137708	0.33529	0.119537	0.28395	1	0.461437	0.650368	0.677445	0.521503	0.434989	0.580441	0.759058	0.0999467	1	0.571347	0.463726	0.9996	0.615793	1	1	1	1	1	0.811852	0.999867	0.160435	0.0864044	0.0740307	0.186798	0.169087	0.282677	0.361438	0.236187	0.119698	0.355885	1.31978	1.43057	2.08988	1.76988	1.28364	2.23524	0.858341	0.969131	1.08988	0.769877	0.745079
117	3.0004	2.0006	0.11535	0.119865	0.343982	0.13111	0.289693	1	0.428363	0.616124	0.688476	0.493164	0.398182	0.56814	0.746624	0.0832972	1	0.562116	0.479817	0.9997	0.585584	1	1	1	1	1	0.853734	0.999867	0.174342	0.0996604	0.0746818	0.194865	0.150191	0.284433	0.370511	0.227489	0.117567	0.345056	1.11589	1.37506	1.97303	1.66163	1.32366	2.25608	0.687528	0.946692	0.973026	0.661633	0.752025
118	3.0004	2.33387	0.107861	0.106914	0.350999	0.140767	0.293459	1	0.402116	0.588179	0.700901	0.471229	0.36755	0.559191	0.737234	0.0714027	0.996992	0.55998	0.498265	1	0.563626	1	1	1	1	1	0.886995	0.999867	0.185598	0.110966	0.074632	0.201076	0.134647	0.285067	0.37921	0.220224	0.115499	0.335723	0.976433	1.34442	1.89118	1.58115	1.35633	2.27535	0.574317	0.942308	0.891179	0.581153	0.75845
119	3.0004	2.66713	0.102046	0.0939314	0.357257	0.149757	0.297009	1	0.372112	0.564223	0.709484	0.45428	0.343581	0.550231	0.727527	0.0624807	1	0.543729	0.495925	0.996777	0.54643	1	1	1	1	1	0.914908	0.999867	0.194962	0.122414	0.0725477	0.206392	0.123776	0.284555	0.385277	0.215449	0.114719	0.330168	0.853905	1.28087	1.83244	1.52342	1.39602	2.3044	0.481793	0.908753	0.832441	0.523417	0.768134
120	3.0004	3.0004	0.09646	0.157519	0.361877	0.0847876	0.299357	1	0.650082	0.544261	0.720882	0.439321	0.322224	0.544261	0.720882	0.0555407	1	1	0.941366	0.999867	0.531072	1	1	1	1	0.538269	0.506708	0.999867	0.202897	0.0709973	0.131899	0.210447	0.113221	0.284548	0.391784	0.210447	0.113221	0.323668	1.42643	2.32906	1.78355	1.47541	0.767804	1.25366	0.776352	1.67897	0.783552	0.475415	0.417886
121	3.0004	3.33367	0.0960294	0.14997	0.365143	0.0823608	0.306498	1	0.656427	0.520499	0.72363	0.4236	0.313312	0.532486	0.707339	0.0499883	1	1	0.990685	0.9999	0.504651	1	1	1	1	0.483154	0.478638	0.999867	0.210468	0.0723113	0.138157	0.217949	0.10797	0.286708	0.387373	0.210349	0.11557	0.325919	1.36898	2.37517	1.73491	1.45627	0.734895	1.17396	0.712551	1.71874	0.734905	0.456265	0.391322
122	3.0004	3.66693	0.0952678	0.141215	0.37328	0.0778219	0.312415	1	0.665488	0.494236	0.720911	0.418271	0.304939	0.517225	0.688869	0.0454452	1	0.99959	1	0.999927	0.499758	1	1	1	1	0.430699	0.430849	0.999867	0.217148	0.0726385	0.144509	0.22798	0.10586	0.281965	0.384195	0.213272	0.120568	0.33384	1.31581	2.3845	1.71901	1.43872	0.692895	1.07515	0.650319	1.71901	0.719014	0.438724	0.358383
123	3.0004	4.0002	0.091857	0.131076	0.38022	0.0819544	0.314893	1	0.646023	0.47636	0.725187	0.413403	0.291709	0.509337	0.678234	0.041659	1	0.998385	1	0.99995	0.499167	1	1	1	1	0.437898	0.437678	0.997834	0.223036	0.0789495	0.144086	0.233331	0.101102	0.277931	0.387636	0.21227	0.122163	0.334433	1.23372	2.35077	1.70475	1.41185	0.721427	1.10011	0.587693	1.70475	0.704749	0.411849	0.36745
124	3.0004	4.33347	0.0908996	0.123808	0.387759	0.0783526	0.319181	1	0.651569	0.454258	0.722756	0.411279	0.28479	0.496239	0.661613	0.0384552	1	0.999318	1	0.999969	0.499643	1	1	1	1	0.400835	0.401067	0.999867	0.228282	0.0795404	0.148741	0.242181	0.0996493	0.272687	0.385483	0.215053	0.126777	0.34183	1.19392	2.35017	1.6986	1.39819	0.691658	1.02968	0.542346	1.6986	0.698597	0.39819	0.343227
125	3.0004	4.66673	0.0889009	0.115011	0.390586	0.0835929	0.321909	1	0.627162	0.440411	0.727728	0.403439	0.276168	0.490375	0.653581	0.035709	1	0.979031	1	0.999986	0.489509	1	1	1	1	0.410887	0.419637	0.999867	0.233008	0.0868745	0.146134	0.246086	0.0953766	0.272399	0.386138	0.213839	0.127624	0.341463	1.12075	2.30343	1.67627	1.38154	0.731593	1.07626	0.493593	1.67627	0.676273	0.381535	0.358755
126	3.0004	5	0.0865859	0.106564	0.391673	0.0913173	0.323859	1	0.594875	0.430194	0.735093	0.394206	0.267357	0.487174	0.649116	0.0333289	1	0.953501	1	1	0.47675	1	1	1	1	0.432964	0.454017	0.999867	0.237273	0.0961254	0.141148	0.247997	0.0904816	0.273682	0.38784	0.211427	0.127052	0.338478	1.04399	2.2456	1.65073	1.36492	0.789987	1.15458	0.44912	1.65073	0.650726	0.36492	0.384861
127	3.33367	0.334267	0.170707	0.330795	0.241577	0.0435095	0.213412	1	0.671716	0.920101	0.740575	0.823224	0.799894	0.754311	0.903345	0.448699	0.998622	0.630888	0.338974	1	0.931871	1	1	1	0.989259	1	0.542381	1	0.042705	0.0140194	0.0286857	0.103907	0.374753	0.242733	0.278607	0.35182	0.12684	0.47866	8.40709	2.58925	5.65688	4.99734	1.33618	3.39646	7.73538	1.91753	4.65688	3.99734	1.00789
128	3.33367	0.667533	0.155261	0.246899	0.282656	0.0667299	0.248455	1	0.603328	0.814164	0.658847	0.670291	0.624906	0.643315	0.833821	0.224685	0.997711	0.584559	0.384167	1	0.76256	1	1	1	0.999166	1	0.656233	1	0.0931939	0.0369674	0.0562265	0.1377	0.27947	0.267936	0.314895	0.295448	0.121721	0.41717	3.24657	1.7685	3.03298	2.666	1.11211	2.38702	2.64324	1.16517	2.03298	1.666	0.715436
129	3.33367	1.0008	0.141748	0.197956	0.307231	0.0851744	0.267891	1	0.550616	0.740264	0.649131	0.589418	0.529125	0.600407	0.800339	0.149865	1	0.565904	0.418251	0.999201	0.675973	1	1	1	1	1	0.739601	0.9999	0.126143	0.0566868	0.0694566	0.158454	0.227669	0.278511	0.335366	0.268779	0.117344	0.386123	2.11991	1.56929	2.43557	2.1237	1.1246	2.25073	1.56929	1.01868	1.43557	1.1237	0.675219
130	3.33367	1.33407	0.13054	0.165244	0.323482	0.100493	0.28024	1	0.506989	0.685151	0.655716	0.537223	0.465815	0.576204	0.779698	0.112427	0.999491	0.553927	0.446859	1	0.620117	1	1	1	0.998528	1	0.807488	1	0.1497	0.0738038	0.0758963	0.173015	0.193108	0.284309	0.349569	0.252256	0.113866	0.366122	1.61026	1.47259	2.16087	1.87201	1.16332	2.23788	1.10327	0.965602	1.16087	0.872011	0.67031
131	3.33367	1.66733	0.122121	0.1379	0.336798	0.113509	0.289671	1	0.462203	0.640377	0.663053	0.502522	0.421586	0.557464	0.76167	0.089955	1	0.528952	0.452473	0.9996	0.584279	1	1	1	1	1	0.855027	0.999148	0.16755	0.0901077	0.077442	0.185056	0.170608	0.285709	0.358626	0.242628	0.113036	0.355665	1.28524	1.37174	2.01014	1.72887	1.21526	2.25652	0.823042	0.909533	1.01014	0.728866	0.677466
132	3.33367	2.0006	0.114601	0.11756	0.346946	0.124683	0.29621	1	0.423668	0.604415	0.672754	0.476549	0.386891	0.543479	0.748184	0.07497	1	0.50911	0.455914	0.9997	0.558173	1	1	1	0.999371	1	0.896344	1	0.181609	0.104667	0.076942	0.194349	0.153002	0.286098	0.366551	0.23537	0.111981	0.347351	1.07099	1.29464	1.9104	1.63103	1.26244	2.28871	0.647322	0.870977	0.910398	0.631032	0.686111
133	3.33367	2.33387	0.10778	0.102349	0.354894	0.134189	0.300788	1	0.391537	0.57512	0.683634	0.456154	0.358326	0.533132	0.737475	0.0642646	0.999444	0.495018	0.460132	1	0.538207	1	1	1	0.999386	1	0.929581	1	0.193008	0.117438	0.0755698	0.20154	0.138568	0.285974	0.373919	0.22916	0.110948	0.340108	0.921524	1.23761	1.83876	1.55842	1.30329	2.31773	0.529987	0.84607	0.838755	0.558424	0.694824
134	3.33367	2.66713	0.101583	0.091304	0.360339	0.142731	0.304043	1	0.365842	0.552111	0.695789	0.43814	0.334108	0.526118	0.730166	0.0562345	1	0.488337	0.470138	0.999825	0.519264	1	1	1	0.998693	1	0.964161	1	0.20246	0.128392	0.0740685	0.206379	0.126018	0.286711	0.380892	0.223134	0.109263	0.332397	0.816815	1.20259	1.7798	1.50174	1.33822	2.35017	0.450973	0.836752	0.779802	0.501744	0.70406
135	3.33367	3.0004	0.0960294	0.0823608	0.365143	0.14997	0.306498	1	0.343573	0.532486	0.707339	0.4236	0.313312	0.520499	0.72363	0.0499883	1	0.483154	0.478638	0.999867	0.504651	1	1	1	1	1	0.990685	0.9999	0.210468	0.138157	0.0723113	0.210349	0.11557	0.286708	0.387373	0.217949	0.10797	0.325919	0.734895	1.17396	1.73491	1.45627	1.36898	2.37517	0.391322	0.830391	0.734905	0.456265	0.712551
136	3.33367	3.33367	0.0924214	0.0703023	0.371215	0.156334	0.309728	1	0.310199	0.510508	0.71235	0.414607	0.298396	0.510508	0.71235	0.044991	1	0.446964	0.449694	0.9999	0.496915	1	1	1	1	0.993929	1	0.9999	0.217306	0.149898	0.0674082	0.216796	0.109369	0.283889	0.389945	0.216796	0.109369	0.326166	0.633716	1.07839	1.70826	1.4253	1.40922	2.39806	0.323517	0.768191	0.708255	0.425305	0.719417
137	3.33367	3.66693	0.0900945	0.143353	0.376835	0.0756169	0.314101	1	0.664411	0.490479	0.71687	0.405559	0.286833	0.501469	0.70116	0.040902	0.999419	0.972555	1	1	0.48656	1	1	1	1	0.456429	0.468052	0.9979	0.224006	0.0751739	0.148832	0.222855	0.10413	0.28233	0.390685	0.215923	0.111062	0.326985	1.30399	2.34666	1.68225	1.4022	0.673155	1.12297	0.639581	1.68225	0.682253	0.402197	0.337566
138	3.33367	4.0002	0.0882209	0.132355	0.381521	0.0797429	0.31816	1	0.643199	0.472271	0.720643	0.39731	0.277285	0.492261	0.691379	0.0374944	1	0.952914	1	0.99995	0.476433	1	1	1	0.997475	0.457874	0.481739	1	0.229939	0.0820427	0.147897	0.228472	0.0997731	0.281109	0.390646	0.215847	0.112398	0.328245	1.2188	2.30243	1.65923	1.38367	0.702726	1.15612	0.575606	1.65923	0.659227	0.38367	0.345924
139	3.33367	4.33347	0.0869855	0.123194	0.385889	0.0817018	0.322229	1	0.628933	0.454345	0.722853	0.390386	0.269949	0.483327	0.679509	0.0346109	1	0.935051	1	0.999969	0.467511	1	1	1	0.999455	0.4482	0.479608	1	0.235244	0.0872911	0.147953	0.234541	0.096489	0.279648	0.389323	0.216157	0.114873	0.33103	1.15262	2.26931	1.64038	1.36977	0.718185	1.15781	0.523688	1.64038	0.640382	0.369768	0.347118
140	3.33367	4.66673	0.0852389	0.114606	0.389014	0.0859154	0.325226	1	0.607594	0.440081	0.727362	0.383089	0.262091	0.477075	0.670959	0.0321392	1	0.916464	1	0.999986	0.458225	1	1	1	1	0.452724	0.493633	0.999263	0.239987	0.0941723	0.145815	0.238765	0.0926006	0.279109	0.389525	0.215285	0.116081	0.331366	1.08515	2.22857	1.62098	1.35518	0.750406	1.19257	0.477551	1.62098	0.620979	0.355181	0.358
141	3.33367	5	0.0838346	0.107446	0.39187	0.0887393	0.32811	1	0.591243	0.426589	0.730697	0.376641	0.255507	0.470544	0.66244	0.029997	1	0.901229	1	0.998261	0.449831	1	1	1	1	0.449907	0.500034	0.9999	0.244276	0.0998494	0.144426	0.242947	0.0894746	0.27846	0.389118	0.214981	0.117441	0.332422	1.0311	2.19545	1.60421	1.3432	0.772032	1.21092	0.439856	1.60421	0.604211	0.343197	0.363275
142	3.66693	0.334267	0.168972	0.331174	0.242386	0.0410626	0.216406	1	0.671865	0.912136	0.712113	0.804304	0.78081	0.724428	0.89663	0.407919	0.999002	0.58539	0.32523	1	0.900863	1	1	1	0.996449	1	0.557001	1	0.047434	0.0155648	0.0318692	0.102562	0.378637	0.24287	0.275931	0.359516	0.121683	0.481199	7.64668	2.33378	5.10996	4.56225	1.19074	3.17439	6.97481	1.66191	4.10996	3.56225	0.862606
143	3.66693	0.667533	0.154006	0.245101	0.284487	0.0637159	0.25269	1	0.601143	0.805065	0.637417	0.653116	0.609466	0.617128	0.831533	0.204265	0.999588	0.538883	0.366588	1	0.735299	1	1	1	0.995721	1	0.682918	1	0.0986841	0.0393609	0.0593233	0.136515	0.283524	0.268206	0.311755	0.30389	0.116149	0.420039	3.08381	1.65795	2.8828	2.5606	1.04175	2.36757	2.48267	1.0568	1.8828	1.5606	0.642892
144	3.66693	1.0008	0.141362	0.193158	0.310743	0.0813454	0.273391	1	0.543648	0.729077	0.628402	0.57512	0.517071	0.574121	0.798009	0.136245	1	0.511095	0.390614	0.999201	0.653697	1	1	1	0.998508	1	0.766024	1	0.132029	0.0602515	0.071777	0.158519	0.233068	0.277517	0.330896	0.27839	0.113197	0.391587	2.00665	1.463	2.35361	2.0707	1.07155	2.25927	1.463	0.919353	1.35361	1.0707	0.615201
145	3.66693	1.33407	0.131046	0.157866	0.328191	0.0959968	0.2869	1	0.494224	0.672076	0.634055	0.525111	0.456765	0.549105	0.776051	0.102209	1	0.488813	0.406657	0.99945	0.600684	1	1	1	1	1	0.832324	0.999927	0.155854	0.0788274	0.077027	0.174235	0.199768	0.282429	0.343567	0.262839	0.111164	0.374003	1.50713	1.35054	2.10575	1.84082	1.12172	2.25844	1.01291	0.856319	1.10575	0.840824	0.61594
146	3.66693	1.66733	0.121177	0.136395	0.339211	0.108173	0.295045	1	0.460104	0.630314	0.648093	0.487435	0.410708	0.535394	0.762993	0.0817795	1	0.486987	0.434325	0.9996	0.5604	1	1	1	1	1	0.890877	0.998496	0.173867	0.0938703	0.0799972	0.18434	0.17323	0.287011	0.355419	0.249528	0.108041	0.35757	1.24458	1.30746	1.95097	1.69695	1.16205	2.27797	0.784477	0.847357	0.950973	0.696952	0.622156
147	3.66693	2.0006	0.113259	0.118373	0.348306	0.118749	0.301313	1	0.426564	0.596068	0.661169	0.460091	0.375885	0.52408	0.751988	0.0681564	1	0.47817	0.449402	0.9997	0.531847	1	1	1	1	1	0.938736	0.998529	0.188054	0.107837	0.080217	0.192632	0.154041	0.289034	0.364293	0.240552	0.106121	0.346673	1.05603	1.25893	1.85216	1.60227	1.2049	2.31213	0.629465	0.832366	0.852163	0.602269	0.631463
148	3.66693	2.33387	0.10697	0.10185	0.356521	0.128127	0.306532	1	0.391031	0.566195	0.671639	0.440252	0.348969	0.513219	0.740968	0.058424	1	0.458594	0.447702	0.999771	0.512048	1	1	1	1	1	0.975066	0.99856	0.199562	0.121527	0.0780348	0.200285	0.140151	0.288873	0.37069	0.234875	0.105561	0.340437	0.901399	1.19086	1.78652	1.53603	1.25101	2.35094	0.510368	0.799827	0.786518	0.536026	0.642044
149	3.66693	2.66713	0.100323	0.090759	0.364345	0.135143	0.30943	1	0.366677	0.54206	0.682733	0.426075	0.324219	0.505065	0.732742	0.0511237	1	0.455134	0.452861	0.998372	0.501691	1	1	1	1	1	0.996556	0.999927	0.209107	0.132432	0.0766746	0.205945	0.128351	0.286914	0.378791	0.229718	0.104577	0.334296	0.800708	1.15574	1.74239	1.47977	1.27961	2.36971	0.434032	0.789059	0.742387	0.479769	0.646285
150	3.66693	3.0004	0.0952678	0.0778219	0.37328	0.141215	0.312415	1	0.334512	0.517225	0.688869	0.418271	0.304939	0.494236	0.720911	0.0454452	1	0.430699	0.430849	0.999867	0.499758	1	1	1	1	0.99959	1	0.999927	0.217148	0.144509	0.0726385	0.213272	0.120568	0.281965	0.384195	0.22798	0.10586	0.33384	0.692895	1.07515	1.71901	1.43872	1.31581	2.3845	0.358383	0.740636	0.719014	0.438724	0.650319
151	3.66693	3.33367	0.0900945	0.0756169	0.376835	0.143353	0.314101	1	0.335589	0.501469	0.70116	0.405559	0.286833	0.490479	0.71687	0.040902	1	0.456429	0.468052	0.9979	0.48656	1	1	1	0.999419	0.972555	1	1	0.224006	0.148832	0.0751739	0.215923	0.111062	0.28233	0.390685	0.222855	0.10413	0.326985	0.673155	1.12297	1.68225	1.4022	1.30399	2.34666	0.337566	0.787382	0.682253	0.402197	0.639581
152	3.66693	3.66693	0.08709	0.144466	0.377245	0.0740348	0.317165	1	0.661168	0.487098	0.712639	0.390117	0.274589	0.487098	0.712639	0.0371847	1	0.928702	1	0.999278	0.464016	1	1	1	1	0.475936	0.512474	0.999278	0.230075	0.0779567	0.152118	0.218505	0.102915	0.285951	0.392629	0.218505	0.102915	0.32142	1.28907	2.30083	1.63966	1.37853	0.660617	1.17911	0.627906	1.63966	0.639659	0.378529	0.321786
153	3.66693	4.0002	0.0856569	0.133388	0.381951	0.0773231	0.321681	1	0.642304	0.468048	0.715866	0.382055	0.266279	0.478047	0.700893	0.0340867	1	0.907318	1	0.99995	0.453637	1	1	1	1	0.472057	0.51795	0.995478	0.236024	0.0844249	0.1516	0.224688	0.0989277	0.284769	0.391616	0.218431	0.105184	0.323615	1.20745	2.26057	1.61827	1.36292	0.685302	1.19588	0.565143	1.61827	0.618268	0.362916	0.327606
154	3.66693	4.33347	0.0841971	0.124444	0.386995	0.0787983	0.325566	1	0.629477	0.450264	0.718079	0.3763	0.258618	0.468255	0.690489	0.0314653	1	0.895172	1	0.999364	0.447301	1	1	1	0.999446	0.460957	0.515551	1	0.241369	0.0894327	0.151936	0.230688	0.0957469	0.282569	0.390996	0.219361	0.107074	0.326435	1.14505	2.23281	1.60333	1.34883	0.696807	1.19712	0.515576	1.60333	0.603334	0.348832	0.326284
155	3.66693	4.66673	0.0829053	0.115804	0.390178	0.0820614	0.329052	1	0.610398	0.435127	0.721983	0.369142	0.251952	0.461121	0.681283	0.0292182	0.999424	0.874925	1	1	0.437715	1	1	1	1	0.459969	0.525383	0.999927	0.246147	0.0958992	0.150247	0.23553	0.0922042	0.282079	0.390187	0.219106	0.108628	0.327734	1.08059	2.19554	1.58514	1.33681	0.722986	1.22241	0.470195	1.58514	0.585142	0.336813	0.333384
156	3.66693	5	0.0817921	0.10882	0.393926	0.0832026	0.332259	1	0.599585	0.420161	0.723992	0.364177	0.24617	0.453152	0.671284	0.0272707	1	0.863535	1	1	0.431767	1	1	1	0.998854	0.448449	0.519914	1	0.250467	0.100291	0.150176	0.240736	0.0896668	0.280436	0.389161	0.21975	0.110652	0.330403	1.03405	2.17235	1.57276	1.32656	0.732224	1.21812	0.43447	1.57276	0.572765	0.326558	0.331809
157	4.0002	0.334267	0.167365	0.331196	0.242926	0.0394804	0.219032	1	0.671316	0.905142	0.686704	0.787317	0.764116	0.696453	0.892472	0.373934	0.999281	0.546147	0.31295	1	0.873207	1	1	1	0.986891	1	0.580208	1	0.0516662	0.0169818	0.0346843	0.101318	0.382089	0.243092	0.273501	0.367759	0.115648	0.483407	7.07703	2.14276	4.70184	4.23936	1.08281	3.05673	6.40571	1.47144	3.70184	3.23936	0.754127
158	4.0002	0.667533	0.152814	0.244377	0.285491	0.0609024	0.256415	1	0.600367	0.797062	0.618715	0.63711	0.595961	0.594123	0.830053	0.187247	0.999656	0.50139	0.353535	1	0.709354	1	1	1	0.995124	1	0.70832	1	0.103602	0.0414027	0.062199	0.13539	0.286577	0.269089	0.308943	0.310786	0.111182	0.421968	2.95837	1.57459	2.75566	2.47501	0.984618	2.35152	2.358	0.974222	1.75566	1.47501	0.584985
159	4.0002	1.0008	0.140544	0.191495	0.312397	0.0777066	0.277858	1	0.541565	0.720286	0.611662	0.560449	0.505811	0.552457	0.797476	0.124894	1	0.472888	0.37494	0.999201	0.630114	1	1	1	1	1	0.793467	0.99995	0.137314	0.0629497	0.0743646	0.157722	0.236301	0.278335	0.327642	0.285239	0.108784	0.394023	1.93614	1.39457	2.27505	2.02352	1.02434	2.26361	1.39457	0.853006	1.27505	1.02352	0.565903
160	4.0002	1.33407	0.12876	0.160769	0.328887	0.091464	0.29012	1	0.501114	0.665256	0.62299	0.509376	0.443815	0.531359	0.779978	0.0936938	0.999554	0.468985	0.40627	1	0.577441	1	1	1	0.997918	1	0.867696	1	0.16136	0.0805003	0.0808598	0.172141	0.199865	0.284902	0.343092	0.267057	0.104949	0.372006	1.49701	1.32918	2.03822	1.79796	1.06454	2.26744	0.995894	0.828067	1.03822	0.797964	0.565651
161	4.0002	1.66733	0.119758	0.136791	0.341026	0.103134	0.299291	1	0.46226	0.622394	0.63566	0.47355	0.400138	0.516505	0.765978	0.0749663	1	0.458784	0.424582	0.998719	0.539585	1	1	1	1	1	0.926591	0.99995	0.179533	0.0965423	0.0829911	0.183031	0.17489	0.288529	0.353549	0.255014	0.102907	0.357921	1.22419	1.26876	1.89952	1.66705	1.11219	2.29781	0.761928	0.8065	0.899515	0.667049	0.574453
162	4.0002	2.0006	0.112588	0.116088	0.351325	0.113578	0.306421	1	0.422752	0.586211	0.647065	0.448281	0.367431	0.503253	0.753729	0.0624781	1	0.439701	0.427618	0.9997	0.513974	1	1	1	0.998038	1	0.974725	1	0.193832	0.111889	0.081943	0.192603	0.156985	0.289344	0.361068	0.24763	0.101958	0.349587	1.02166	1.19782	1.81252	1.58085	1.16206	2.34395	0.598908	0.775065	0.812518	0.580855	0.58481
163	4.0002	2.33387	0.103965	0.105591	0.360622	0.120422	0.309399	1	0.405067	0.559259	0.662252	0.430335	0.336023	0.496296	0.746269	0.0535565	1	0.453989	0.452456	0.999771	0.50158	1	1	1	1	1	0.996801	0.99995	0.205434	0.122219	0.0832144	0.198544	0.140795	0.288072	0.372589	0.23935	0.0999891	0.339339	0.919059	1.19932	1.75542	1.50608	1.18112	2.34474	0.513992	0.794248	0.755418	0.506077	0.586184
164	4.0002	2.66713	0.097805	0.0913266	0.371679	0.126378	0.312812	1	0.374526	0.531425	0.669115	0.421525	0.312664	0.484468	0.73397	0.0468645	1	0.43925	0.438117	0.999115	0.500849	1	1	1	1	1	0.998254	0.99995	0.215007	0.134481	0.0805256	0.206566	0.131286	0.282267	0.379882	0.236793	0.101058	0.337851	0.799287	1.13189	1.72868	1.45489	1.21326	2.35114	0.424761	0.757366	0.728682	0.454892	0.587785
165	4.0002	3.0004	0.091857	0.0819544	0.38022	0.131076	0.314893	1	0.353977	0.509337	0.678234	0.413403	0.291709	0.47636	0.725187	0.041659	1	0.437898	0.437678	0.997834	0.499167	1	1	1	1	0.998385	1	0.99995	0.223036	0.144086	0.0789495	0.21227	0.122163	0.277931	0.387636	0.233331	0.101102	0.334433	0.721427	1.10011	1.70475	1.41185	1.23372	2.35077	0.36745	0.746131	0.704749	0.411849	0.587693
166	4.0002	3.33367	0.0882209	0.0797429	0.381521	0.132355	0.31816	1	0.356801	0.492261	0.691379	0.39731	0.277285	0.472271	0.720643	0.0374944	0.997475	0.457874	0.481739	1	0.476433	1	1	1	1	0.952914	1	0.99995	0.229939	0.147897	0.0820427	0.215847	0.112398	0.281109	0.390646	0.228472	0.0997731	0.328245	0.702726	1.15612	1.65923	1.38367	1.2188	2.30243	0.345924	0.799314	0.659227	0.38367	0.575606
167	4.0002	3.66693	0.0856569	0.0773231	0.381951	0.133388	0.321681	1	0.357695	0.478047	0.700893	0.382055	0.266279	0.468048	0.715866	0.0340867	1	0.472057	0.51795	0.995478	0.453637	1	1	1	1	0.907318	1	0.99995	0.236024	0.1516	0.0844249	0.218431	0.105184	0.284769	0.391616	0.224688	0.0989277	0.323615	0.685302	1.19588	1.61827	1.36292	1.20745	2.26057	0.327606	0.838183	0.618268	0.362916	0.565143
168	4.0002	4.0002	0.0832539	0.0746358	0.382821	0.134537	0.324752	1	0.356814	0.464137	0.711365	0.369161	0.256361	0.464137	0.711365	0.0312469	1	0.482853	0.554759	0.99995	0.43517	1	1	1	1	0.870383	1	0.99995	0.241498	0.155328	0.0861699	0.221469	0.0982646	0.287527	0.392739	0.221469	0.0982646	0.319734	0.665867	1.23621	1.58519	1.34474	1.20028	2.22838	0.309053	0.879398	0.58519	0.344739	0.557094
169	4.0002	4.33347	0.0821858	0.12552	0.387784	0.0755203	0.32899	1	0.632703	0.445482	0.71292	0.363553	0.249813	0.454474	0.698814	0.0288438	0.99943	0.85656	1	1	0.428524	1	1	1	1	0.466576	0.542385	0.996301	0.246804	0.0906504	0.156154	0.22804	0.0954313	0.285355	0.391173	0.222404	0.101067	0.323472	1.141	2.20393	1.57122	1.333	0.67329	1.2195	0.508293	1.57122	0.571223	0.333	0.305993
170	4.0002	4.66673	0.0802951	0.116959	0.391038	0.0797868	0.331921	1	0.610007	0.432457	0.718118	0.356518	0.24191	0.448444	0.692517	0.026784	1	0.842017	1	0.997644	0.420017	1	1	1	1	0.474811	0.565201	0.99995	0.251626	0.0981323	0.153494	0.23157	0.0914712	0.284913	0.392046	0.221542	0.101499	0.323041	1.07482	2.16405	1.55405	1.31911	0.707078	1.26834	0.464814	1.55405	0.554046	0.319105	0.317085
171	4.0002	5	0.079239	0.110026	0.394799	0.0807348	0.335201	1	0.599493	0.417597	0.720112	0.351664	0.236392	0.440573	0.682557	0.0249988	1	0.831219	1	0.996581	0.414189	1	1	1	1	0.462523	0.558321	0.99995	0.255962	0.102515	0.153448	0.236719	0.0890092	0.283301	0.390971	0.2222	0.103528	0.325728	1.02934	2.1419	1.54241	1.30957	0.715924	1.26167	0.42985	1.54241	0.54241	0.309573	0.315417
172	4.33347	0.334267	0.165364	0.332848	0.243442	0.0374919	0.220854	1	0.673354	0.899027	0.664172	0.772062	0.748749	0.672088	0.888438	0.345177	0.99949	0.516387	0.303546	1	0.851025	1	1	1	0.990884	1	0.592932	1	0.0554898	0.0181255	0.0373643	0.100068	0.384709	0.2432	0.272024	0.373569	0.111207	0.484776	6.66867	2.00506	4.38715	3.98008	0.996142	2.92793	5.99531	1.3317	3.38715	2.98008	0.669495
173	4.33347	0.667533	0.150004	0.248825	0.285394	0.0577198	0.258057	1	0.607483	0.791214	0.60481	0.621388	0.581281	0.576434	0.830163	0.172847	0.999703	0.483652	0.351999	1	0.687211	1	1	1	1	1	0.726414	0.998399	0.108054	0.0424128	0.0656407	0.133413	0.286462	0.271057	0.309067	0.313838	0.106038	0.419876	2.90959	1.53719	2.64122	2.38824	0.926695	2.31114	2.30211	0.929709	1.64122	1.38824	0.534178
174	4.33347	1.0008	0.137891	0.196307	0.311695	0.0741278	0.279978	1	0.550458	0.715093	0.601581	0.544149	0.492508	0.537151	0.800866	0.115289	1	0.459411	0.378879	0.999201	0.605792	1	1	1	1	1	0.824153	0.998531	0.142087	0.063874	0.0782127	0.155229	0.235241	0.281687	0.327843	0.287678	0.102791	0.39047	1.93206	1.3816	2.1937	1.97047	0.971251	2.25749	1.3816	0.831146	1.1937	0.970474	0.521708
175	4.33347	1.33407	0.127571	0.161331	0.329552	0.0876387	0.293906	1	0.503006	0.658183	0.611258	0.49527	0.434054	0.51426	0.782327	0.0864882	0.9986	0.442766	0.399205	1	0.555338	1	1	1	0.998659	1	0.901562	1	0.166335	0.0826676	0.0836675	0.170881	0.201098	0.287061	0.340961	0.271689	0.100289	0.371978	1.47156	1.29393	1.98126	1.76695	1.02317	2.28322	0.968558	0.790926	0.981256	0.766954	0.526174
176	4.33347	1.66733	0.11951	0.133884	0.343314	0.0991181	0.304173	1	0.457348	0.613084	0.621667	0.462116	0.392902	0.497109	0.766701	0.069201	0.999538	0.421473	0.404221	1	0.521581	1	1	1	0.999368	1	0.95923	1	0.184663	0.100208	0.0844553	0.18319	0.177985	0.289036	0.349789	0.261705	0.09947	0.361175	1.18203	1.20885	1.85914	1.64718	1.07906	2.32599	0.724685	0.751502	0.859137	0.647179	0.536412
177	4.33347	2.0006	0.11	0.119539	0.353803	0.107609	0.309049	1	0.434346	0.5803	0.638376	0.437402	0.35593	0.488366	0.75855	0.0576732	1	0.432146	0.431374	0.9997	0.500744	1	1	1	0.998729	1	0.999785	1	0.199049	0.112593	0.0864562	0.190753	0.15732	0.28984	0.362088	0.251209	0.0968629	0.348072	1.0349	1.2011	1.77747	1.55263	1.10558	2.34274	0.60055	0.766754	0.777468	0.552626	0.539928
178	4.33347	2.33387	0.103913	0.099126	0.367844	0.114528	0.31459	1	0.39248	0.545209	0.642504	0.427264	0.330311	0.472243	0.741777	0.0494377	1	0.403758	0.403996	0.999771	0.499591	1	1	1	1	1	0.999526	0.998708	0.210677	0.127991	0.0826868	0.201722	0.147116	0.282788	0.368375	0.249502	0.0993356	0.348837	0.862991	1.09786	1.746	1.49323	1.15114	2.3527	0.470511	0.705379	0.746004	0.493231	0.543616
179	4.33347	2.66713	0.0949824	0.0935382	0.377899	0.118342	0.315238	1	0.387127	0.52313	0.657922	0.417159	0.301304	0.467145	0.73677	0.0432603	1	0.434411	0.433963	0.999127	0.500079	1	1	1	1	1	0.99981	0.999969	0.220255	0.134989	0.0852668	0.206312	0.133312	0.27839	0.381986	0.242353	0.0972704	0.339624	0.811808	1.13169	1.71573	1.43124	1.15017	2.32828	0.424681	0.744564	0.715733	0.431238	0.537295
180	4.33347	3.0004	0.0908996	0.0783526	0.387759	0.123808	0.319181	1	0.348431	0.496239	0.661613	0.411279	0.28479	0.454258	0.722756	0.0384552	1	0.400835	0.401067	0.999867	0.499643	1	1	1	1	0.999318	1	0.999969	0.228282	0.148741	0.0795404	0.215053	0.126777	0.272687	0.385483	0.242181	0.0996493	0.34183	0.691658	1.02968	1.6986	1.39819	1.19392	2.35017	0.343227	0.681252	0.698597	0.39819	0.542346
181	4.33347	3.33367	0.0869855	0.0817018	0.385889	0.123194	0.322229	1	0.371067	0.483327	0.679509	0.390386	0.269949	0.454345	0.722853	0.0346109	0.999455	0.4482	0.479608	1	0.467511	1	1	1	1	0.935051	1	0.999969	0.235244	0.147953	0.0872911	0.216157	0.114873	0.279648	0.389323	0.234541	0.096489	0.33103	0.718185	1.15781	1.64038	1.36977	1.15262	2.26931	0.347118	0.78674	0.640382	0.369768	0.523688
182	4.33347	3.66693	0.0841971	0.0787983	0.386995	0.124444	0.325566	1	0.370523	0.468255	0.690489	0.3763	0.258618	0.450264	0.718079	0.0314653	0.999446	0.460957	0.515551	1	0.447301	1	1	1	1	0.895172	1	0.999364	0.241369	0.151936	0.0894327	0.219361	0.107074	0.282569	0.390996	0.230688	0.0957469	0.326435	0.696807	1.19712	1.60333	1.34883	1.14505	2.23281	0.326284	0.8266	0.603334	0.348832	0.515576
183	4.33347	4.0002	0.0821858	0.0755203	0.387784	0.12552	0.32899	1	0.367297	0.454474	0.698814	0.363553	0.249813	0.445482	0.71292	0.0288438	1	0.466576	0.542385	0.996301	0.428524	1	1	1	0.99943	0.85656	1	1	0.246804	0.156154	0.0906504	0.222404	0.101067	0.285355	0.391173	0.22804	0.0954313	0.323472	0.67329	1.2195	1.57122	1.333	1.141	2.20393	0.305993	0.852207	0.571223	0.333	0.508293
184	4.33347	4.33347	0.0802922	0.126731	0.38876	0.0721701	0.332047	1	0.637156	0.441359	0.707909	0.352416	0.24181	0.441359	0.707909	0.0266256	1	0.825242	1	0.999969	0.412608	1	1	1	1	0.469955	0.569476	0.999969	0.251755	0.0913478	0.160407	0.225572	0.0952706	0.287638	0.391519	0.225572	0.0952706	0.320842	1.14055	2.18136	1.5442	1.31893	0.649513	1.24223	0.50339	1.5442	0.544202	0.31893	0.286668
185	4.33347	4.66673	0.0788564	0.118191	0.392584	0.0749532	0.335415	1	0.619647	0.426426	0.71177	0.346485	0.235101	0.43442	0.698672	0.0247242	1	0.811092	1	0.999986	0.40554	1	1	1	1	0.468847	0.576338	0.997033	0.256559	0.0975831	0.158976	0.230357	0.0918927	0.286466	0.391284	0.225338	0.0969124	0.32225	1.08033	2.14983	1.53019	1.30736	0.672501	1.26226	0.460679	1.53019	0.530187	0.307361	0.292148
186	4.33347	5	0.0769182	0.110109	0.39536	0.0797777	0.337835	1	0.594766	0.415046	0.718125	0.340051	0.227679	0.430044	0.693079	0.0230762	1	0.795907	1	1	0.397953	1	1	1	1	0.482358	0.60391	0.996473	0.260917	0.105733	0.155185	0.233319	0.0878523	0.286196	0.392633	0.2239	0.0972714	0.321171	1.01677	2.11004	1.51527	1.2948	0.710993	1.32032	0.422007	1.51527	0.51527	0.294799	0.305759
187	4.66673	0.334267	0.162068	0.338396	0.242847	0.0356559	0.221034	1	0.679612	0.894082	0.645721	0.757188	0.733226	0.65127	0.886464	0.320527	0.999647	0.500246	0.300767	1	0.831912	1	1	1	0.989508	1	0.607398	1	0.0589661	0.018892	0.040074	0.0983992	0.384419	0.244459	0.272723	0.376898	0.10592	0.482818	6.4164	1.9183	4.11842	3.74849	0.918729	2.82191	5.73679	1.23868	3.11842	2.74849	0.598341
188	4.66673	0.667533	0.147756	0.250461	0.286866	0.0550629	0.259854	1	0.611326	0.785129	0.590122	0.609234	0.568613	0.558265	0.829932	0.160503	0.999748	0.462521	0.343935	1	0.672566	1	1	1	1	1	0.741175	0.996978	0.112097	0.0435693	0.0685281	0.13223	0.288299	0.270876	0.308594	0.318634	0.101895	0.420529	2.84508	1.49148	2.55908	2.31811	0.87988	2.2854	2.23376	0.880157	1.55908	1.31811	0.491206
189	4.66673	1.0008	0.136676	0.195567	0.313596	0.0710439	0.283116	1	0.550741	0.708018	0.587607	0.533029	0.482756	0.51903	0.801565	0.107056	1	0.433059	0.366448	0.999201	0.590414	1	1	1	0.999321	1	0.847438	1	0.14644	0.0657897	0.0806506	0.154531	0.237959	0.281587	0.325923	0.293498	0.0989922	0.39249	1.88622	1.33548	2.14146	1.93332	0.934069	2.26402	1.33548	0.784735	1.14146	0.933323	0.48481
190	4.66673	1.33407	0.127026	0.159079	0.331912	0.0840814	0.297902	1	0.500346	0.650119	0.597133	0.485175	0.4264	0.496171	0.782407	0.0803118	0.998644	0.412219	0.381804	1	0.540564	1	1	1	1	1	0.924947	0.999986	0.170877	0.0853792	0.0854973	0.170749	0.20446	0.286793	0.337998	0.277906	0.0973022	0.375209	1.43004	1.24196	1.94241	1.74338	0.991714	2.29628	0.929698	0.741617	0.942406	0.743376	0.492059
191	4.66673	1.66733	0.118305	0.134682	0.344294	0.0951049	0.307614	1	0.460409	0.607109	0.61138	0.450152	0.38459	0.482143	0.769842	0.0642591	1	0.401815	0.398265	0.998753	0.503827	1	1	1	1	1	0.992389	0.999986	0.189309	0.102149	0.0871596	0.181813	0.179259	0.29079	0.348137	0.265777	0.0952956	0.361073	1.17185	1.18473	1.81869	1.62493	1.04197	2.34443	0.71144	0.724319	0.818685	0.624932	0.502379
192	4.66673	2.0006	0.108732	0.116676	0.360223	0.101871	0.312498	1	0.432403	0.569252	0.622533	0.434331	0.347943	0.468312	0.756715	0.0535546	0.997979	0.403116	0.403398	1	0.500662	1	1	1	1	1	0.998663	0.999986	0.203767	0.115657	0.0881093	0.192491	0.161924	0.28491	0.360675	0.259176	0.0952387	0.354414	1.00384	1.14554	1.76782	1.53361	1.06754	2.33305	0.57144	0.713135	0.76782	0.533609	0.49994
193	4.66673	2.33387	0.0995874	0.105622	0.373008	0.106802	0.314981	1	0.41678	0.540437	0.635826	0.422549	0.31617	0.459514	0.747799	0.0459072	0.999504	0.420317	0.420196	1	0.500392	1	1	1	1	1	0.998587	0.99937	0.215394	0.125622	0.0897717	0.199724	0.146969	0.279589	0.373719	0.25237	0.0943227	0.346693	0.906905	1.14445	1.73175	1.46235	1.07907	2.31252	0.490125	0.727675	0.731749	0.462351	0.495846
194	4.66673	2.66713	0.0931316	0.0940549	0.383288	0.111444	0.318081	1	0.394728	0.514087	0.646037	0.413105	0.292792	0.450098	0.737882	0.040171	0.998803	0.420451	0.422823	1	0.497791	1	1	1	1	0.996802	1	0.998775	0.22495	0.136156	0.0887941	0.206981	0.13591	0.275011	0.382097	0.248332	0.0945595	0.342891	0.812343	1.11517	1.70388	1.41401	1.10069	2.30915	0.417615	0.72044	0.703881	0.41401	0.495418
195	4.66673	3.0004	0.0889009	0.0835929	0.390586	0.115011	0.321909	1	0.372838	0.490375	0.653581	0.403439	0.276168	0.440411	0.727728	0.035709	1	0.410887	0.419637	0.999867	0.489509	1	1	1	1	0.979031	1	0.999986	0.233008	0.146134	0.0868745	0.213839	0.127624	0.272399	0.386138	0.246086	0.0953766	0.341463	0.731593	1.07626	1.67627	1.38154	1.12075	2.30343	0.358755	0.703426	0.676273	0.381535	0.493593
196	4.66673	3.33367	0.0852389	0.0859154	0.389014	0.114606	0.325226	1	0.392406	0.477075	0.670959	0.383089	0.262091	0.440081	0.727362	0.0321392	1	0.452724	0.493633	0.999263	0.458225	1	1	1	1	0.916464	1	0.999986	0.239987	0.145815	0.0941723	0.215285	0.116081	0.279109	0.389525	0.238765	0.0926006	0.331366	0.750406	1.19257	1.62098	1.35518	1.08515	2.22857	0.358	0.800168	0.620979	0.355181	0.477551
197	4.66673	3.66693	0.0829053	0.0820614	0.390178	0.115804	0.329052	1	0.389602	0.461121	0.681283	0.369142	0.251952	0.435127	0.721983	0.0292182	1	0.459969	0.525383	0.999927	0.437715	1	1	1	0.999424	0.874925	1	1	0.246147	0.150247	0.0958992	0.219106	0.108628	0.282079	0.390187	0.23553	0.0922042	0.327734	0.722986	1.22241	1.58514	1.33681	1.08059	2.19554	0.333384	0.832807	0.585142	0.336813	0.470195
198	4.66673	4.0002	0.0802951	0.0797868	0.391038	0.116959	0.331921	1	0.389993	0.448444	0.692517	0.356518	0.24191	0.432457	0.718118	0.026784	1	0.474811	0.565201	0.99995	0.420017	1	1	1	1	0.842017	1	0.997644	0.251626	0.153494	0.0981323	0.221542	0.101499	0.284913	0.392046	0.23157	0.0914712	0.323041	0.707078	1.26834	1.55405	1.31911	1.07482	2.16405	0.317085	0.878348	0.554046	0.319105	0.464814
199	4.66673	4.33347	0.0788564	0.0749532	0.392584	0.118191	0.335415	1	0.380353	0.43442	0.698672	0.346485	0.235101	0.426426	0.71177	0.0247242	1	0.468847	0.576338	0.997033	0.40554	1	1	1	1	0.811092	1	0.999986	0.256559	0.158976	0.0975831	0.225338	0.0969124	0.286466	0.391284	0.230357	0.0918927	0.32225	0.672501	1.26226	1.53019	1.30736	1.08033	2.14983	0.292148	0.881904	0.530187	0.307361	0.460679
200	4.66673	4.66673	0.0761866	0.0760958	0.392369	0.1181	0.337248	1	0.391851	0.426563	0.711931	0.334653	0.225907	0.426563	0.711931	0.0229585	1	0.501748	0.644333	0.999986	0.389349	1	1	1	1	0.77871	1	0.999986	0.261062	0.158765	0.102297	0.22575	0.0900287	0.290048	0.394173	0.22575	0.0900287	0.315779	0.683336	1.36027	1.50297	1.29183	1.06053	2.11112	0.291486	0.968416	0.502975	0.291834	0.452384
201	4.66673	5	0.0757157	0.111253	0.39634	0.0755444	0.341147	1	0.60251	0.410258	0.712502	0.330293	0.221944	0.417255	0.700554	0.0214283	1	0.767459	1	1	0.38373	1	1	1	1	0.478238	0.62278	0.999414	0.265431	0.105506	0.159925	0.231839	0.0882042	0.288255	0.391702	0.227439	0.0926046	0.320043	1.02165	2.0957	1.49319	1.28526	0.6821	1.32742	0.41914	1.49319	0.493191	0.285255	0.28461
202	5	0.334267	0.161172	0.338283	0.242817	0.0344104	0.223318	1	0.679325	0.889026	0.626644	0.744059	0.721712	0.630086	0.88417	0.299162	0.999789	0.472079	0.29182	1	0.809025	1	1	1	0.986486	1	0.626494	1	0.0621467	0.0199289	0.0422178	0.0974744	0.387296	0.24498	0.270249	0.382757	0.102013	0.48477	6.12147	1.81951	3.90715	3.59341	0.866889	2.76848	5.44214	1.14019	2.90715	2.59341	0.546214
203	5	0.667533	0.146871	0.249788	0.287666	0.0529849	0.26269	1	0.610979	0.779209	0.575612	0.597381	0.559102	0.540435	0.829928	0.149805	0.99979	0.436437	0.333647	1	0.654177	1	1	1	1	1	0.764319	1	0.11582	0.0450562	0.0707633	0.131412	0.290937	0.271383	0.306267	0.324154	0.0981956	0.42235	2.76723	1.43967	2.48374	2.2681	0.846499	2.28739	2.15625	0.828692	1.48374	1.2681	0.457478
204	5	1.0008	0.13454	0.198735	0.313698	0.0680652	0.284961	1	0.557359	0.703303	0.578138	0.52049	0.472135	0.505505	0.804356	0.0999201	1	0.420059	0.366264	0.999201	0.572978	1	1	1	1	1	0.872633	1	0.150421	0.0665826	0.0838387	0.152804	0.237886	0.283489	0.325821	0.296171	0.0945186	0.39069	1.87855	1.32119	2.08546	1.89442	0.895138	2.26249	1.32119	0.76383	1.08546	0.894422	0.452497
205	5	1.33407	0.126414	0.158045	0.333072	0.0810405	0.301429	1	0.499442	0.64337	0.585427	0.474545	0.419384	0.480538	0.7838	0.0749588	0.997747	0.38777	0.37059	1	0.524361	1	1	1	1	1	0.953542	1	0.175014	0.0876047	0.0874096	0.17023	0.206658	0.287708	0.335403	0.282864	0.0940248	0.376889	1.40045	1.20472	1.90311	1.72231	0.963608	2.31525	0.901006	0.705273	0.903111	0.722309	0.463051
206	5	1.66733	0.116797	0.133102	0.349111	0.0906368	0.310353	1	0.461279	0.598417	0.597688	0.445576	0.376337	0.464556	0.769911	0.059976	0.99957	0.380707	0.379943	1	0.501221	1	1	1	0.998134	1	0.999429	1	0.193556	0.104273	0.0892831	0.182481	0.182914	0.287293	0.347312	0.272468	0.0929273	0.365395	1.14865	1.14657	1.80367	1.60343	1.00612	2.34136	0.687372	0.685292	0.803673	0.603431	0.467399
207	5	2.0006	0.105098	0.121259	0.36472	0.0957863	0.313137	1	0.449757	0.564452	0.614184	0.429591	0.335628	0.455564	0.760984	0.049985	1	0.408813	0.408398	0.9997	0.500358	1	1	1	1	1	0.999285	1	0.208039	0.114472	0.0935673	0.190886	0.162702	0.282013	0.364399	0.26242	0.0911681	0.353588	1.03262	1.16573	1.75313	1.50518	1.01067	2.30212	0.582866	0.715974	0.753129	0.505182	0.460424
208	5	2.33387	0.0986256	0.103186	0.378374	0.101549	0.318266	1	0.415125	0.530416	0.621387	0.419514	0.309884	0.441494	0.746541	0.0428473	0.9981	0.393748	0.395492	1	0.498743	1	1	1	1	0.99927	1	0.998214	0.219641	0.128462	0.0911783	0.201293	0.151043	0.275755	0.37191	0.259543	0.0927921	0.352335	0.884026	1.09644	1.72269	1.44903	1.04721	2.30757	0.468901	0.681311	0.722694	0.449031	0.462339
209	5	2.66713	0.0906841	0.0957606	0.388688	0.104975	0.319892	1	0.405842	0.507253	0.635477	0.410302	0.283483	0.435289	0.740536	0.0374934	1	0.416353	0.417216	0.999149	0.498541	1	1	1	1	0.997082	1	1	0.229208	0.136186	0.0930223	0.206709	0.138074	0.271307	0.38391	0.253303	0.0914796	0.344783	0.82363	1.11335	1.69578	1.39564	1.05215	2.28994	0.417789	0.707508	0.695784	0.39564	0.457989
210	5	3.0004	0.0865859	0.0913173	0.391673	0.106564	0.323859	1	0.405125	0.487174	0.649116	0.394206	0.267357	0.430194	0.735093	0.0333289	1	0.432964	0.454017	0.999867	0.47675	1	1	1	1	0.953501	1	1	0.237273	0.141148	0.0961254	0.211427	0.127052	0.273682	0.38784	0.247997	0.0904816	0.338478	0.789987	1.15458	1.65073	1.36492	1.04399	2.2456	0.384861	0.749459	0.650726	0.36492	0.44912
211	5	3.33367	0.0838346	0.0887393	0.39187	0.107446	0.32811	1	0.408757	0.470544	0.66244	0.376641	0.255507	0.426589	0.730697	0.029997	1	0.449907	0.500034	0.9999	0.449831	1	1	1	1	0.901229	1	0.998261	0.244276	0.144426	0.0998494	0.214981	0.117441	0.27846	0.389118	0.242947	0.0894746	0.332422	0.772032	1.21092	1.60421	1.3432	1.0311	2.19545	0.363275	0.802161	0.604211	0.343197	0.439856
212	5	3.66693	0.0817921	0.0832026	0.393926	0.10882	0.332259	1	0.400415	0.453152	0.671284	0.364177	0.24617	0.420161	0.723992	0.0272707	0.998854	0.448449	0.519914	1	0.431767	1	1	1	1	0.863535	1	1	0.250467	0.150176	0.100291	0.21975	0.110652	0.280436	0.389161	0.240736	0.0896668	0.330403	0.732224	1.21812	1.57276	1.32656	1.03405	2.17235	0.331809	0.817702	0.572765	0.326558	0.43447
213	5	4.0002	0.079239	0.0807348	0.394799	0.110026	0.335201	1	0.400507	0.440573	0.682557	0.351664	0.236392	0.417597	0.720112	0.0249988	1	0.462523	0.558321	0.99995	0.414189	1	1	1	1	0.831219	1	0.996581	0.255962	0.153448	0.102515	0.2222	0.103528	0.283301	0.390971	0.236719	0.0890092	0.325728	0.715924	1.26167	1.54241	1.30957	1.02934	2.1419	0.315417	0.86116	0.54241	0.309573	0.42985
214	5	4.33347	0.0769182	0.0797777	0.39536	0.110109	0.337835	1	0.405234	0.430044	0.693079	0.340051	0.227679	0.415046	0.718125	0.0230762	1	0.482358	0.60391	0.996473	0.397953	1	1	1	1	0.795907	1	1	0.260917	0.155185	0.105733	0.2239	0.0972714	0.286196	0.392633	0.233319	0.0878523	0.321171	0.710993	1.32032	1.51527	1.2948	1.01677	2.11004	0.305759	0.915087	0.51527	0.294799	0.422007
215	5	4.66673	0.0757157	0.0755444	0.39634	0.111253	0.341147	1	0.39749	0.417255	0.700554	0.330293	0.221944	0.410258	0.712502	0.0214283	1	0.478238	0.62278	0.999414	0.38373	1	1	1	1	0.767459	1	1	0.265431	0.159925	0.105506	0.227439	0.0926046	0.288255	0.391702	0.231839	0.0882042	0.320043	0.6821	1.32742	1.49319	1.28526	1.02165	2.0957	0.28461	0.929929	0.493191	0.285255	0.41914
216	5	5	0.0734013	0.111309	0.396367	0.0759917	0.342931	1	0.594279	0.41	0.712195	0.32	0.214041	0.41	0.712195	0.02	1	0.739726	1	1	0.369863	1	1	1	1	0.50502	0.682712	1	0.26953	0.109354	0.160176	0.227912	0.086759	0.291265	0.394064	0.227912	0.086759	0.314671	1.00725	2.06487	1.47059	1.27233	0.687663	1.40971	0.412973	1.47059	0.470588	0.272331	0.281942
[truncated: 1 more columns]

## Sheet: Figure 3e
Source Data for Figure 3e selected operating points in Figure 3e are highlighted in bold (alternative solutions for A=3.0004, B=3.0004, P=1)
tf denotes thermodynamic force , tf_cycle refers tho the thermodynamic force in the cycle (steps 1+2 or 5+6)
indices in the rate constants refer to elementary steps of the general Bi-Uni mechanism as denoted in the manuscript
	P	B	A	E	EA	EAB	EP	EB	v_net	v_upper	v_lower	gamma_1	gamma_2	gamma_3	gamma_4	gamma_5	gamma_6	overall_gamma	alpha	k1f	k2f	k3f	k4f	k5f	k6f	k1b	k2b	k3b	k4b	k5b	k6b	gamma_ov	tf1	tf2	tf3	tf4	tf5	tf6	tfcycle	alpha	v1f/v_net	v2f/v_net	v3f/v_net	v4f/v_net	v5f/v_net	v6f/v_net	v1b/v_net	v2b/v_net	v3b/v_net
0	1	3.0004	3.0004	0.09646	0.124945	0.361877	0.299357	0.117362	0.202897	0.104623	0.0982737	0.544261	0.720882	0.439321	0.322224	0.544261	0.720882	0.0555407	0.515646	0.793203	0.999867	1	1	0.745066	0.999867	1	0.746694	0.531072	1	1	0.70138	0.0555407	0.210447	0.113221	0.284548	0.391784	0.210447	0.113221	0.323668	0.515646	1.13145	1.84741	1.78355	1.47541	1.06279	1.7353	0.615805	1.33177	0.783552
1	1	3.0004	3.0004	0.09646	0.0963534	0.361877	0.299357	0.145953	0.202897	0.0806819	0.122215	0.544261	0.720882	0.439321	0.322224	0.544261	0.720882	0.0555407	0.39765	0.611693	0.999867	1	1	0.926576	0.999867	1	0.575827	0.531072	1	1	0.872247	0.0555407	0.210447	0.113221	0.284548	0.391784	0.210447	0.113221	0.323668	0.39765	0.872539	1.42467	1.78355	1.47541	1.3217	2.15805	0.474889	1.02702	0.783552
2	1	3.0004	3.0004	0.09646	0.101862	0.361877	0.299357	0.140445	0.202897	0.0852947	0.117602	0.544261	0.720882	0.439321	0.322224	0.544261	0.720882	0.0555407	0.420385	0.646665	0.999867	1	1	0.891603	0.999867	1	0.608748	0.531072	1	1	0.839325	0.0555407	0.210447	0.113221	0.284548	0.391784	0.210447	0.113221	0.323668	0.420385	0.922425	1.50612	1.78355	1.47541	1.27181	2.07659	0.50204	1.08573	0.783552
3	1	3.0004	3.0004	0.09646	0.103588	0.361877	0.299357	0.138719	0.202897	0.0867399	0.116157	0.544261	0.720882	0.439321	0.322224	0.544261	0.720882	0.0555407	0.427508	0.657622	0.999867	1	1	0.880646	0.999867	1	0.619063	0.531072	1	1	0.82901	0.0555407	0.210447	0.113221	0.284548	0.391784	0.210447	0.113221	0.323668	0.427508	0.938055	1.53164	1.78355	1.47541	1.25618	2.05107	0.510546	1.10413	0.783552
4	1	3.0004	3.0004	0.09646	0.132861	0.361877	0.299357	0.109446	0.202897	0.111252	0.0916451	0.544261	0.720882	0.439321	0.322224	0.544261	0.720882	0.0555407	0.548316	0.843458	0.999867	1	1	0.694811	0.999867	1	0.794002	0.531072	1	1	0.654071	0.0555407	0.210447	0.113221	0.284548	0.391784	0.210447	0.113221	0.323668	0.548316	1.20314	1.96446	1.78355	1.47541	0.991101	1.61825	0.65482	1.41614	0.783552
5	1	3.0004	3.0004	0.09646	0.128141	0.361877	0.299357	0.114166	0.202897	0.1073	0.0955971	0.544261	0.720882	0.439321	0.322224	0.544261	0.720882	0.0555407	0.528838	0.813495	0.999867	1	1	0.724773	0.999867	1	0.765797	0.531072	1	1	0.682277	0.0555407	0.210447	0.113221	0.284548	0.391784	0.210447	0.113221	0.323668	0.528838	1.1604	1.89468	1.78355	1.47541	1.03384	1.68804	0.631559	1.36584	0.783552
6	1	3.0004	3.0004	0.09646	0.156969	0.361877	0.299357	0.0853378	0.202897	0.131439	0.071458	0.544261	0.720882	0.439321	0.322224	0.544261	0.720882	0.0555407	0.647811	0.996507	0.999867	1	1	0.541761	0.999867	1	0.938078	0.531072	1	1	0.509996	0.0555407	0.210447	0.113221	0.284548	0.391784	0.210447	0.113221	0.323668	0.647811	1.42145	2.32092	1.78355	1.47541	0.772787	1.26179	0.77364	1.67311	0.783552
7	1	3.0004	3.0004	0.09646	0.107504	0.361877	0.299357	0.134803	0.202897	0.0900192	0.112877	0.544261	0.720882	0.439321	0.322224	0.544261	0.720882	0.0555407	0.44367	0.682484	0.999867	1	1	0.855785	0.999867	1	0.642467	0.531072	1	1	0.805606	0.0555407	0.210447	0.113221	0.284548	0.391784	0.210447	0.113221	0.323668	0.44367	0.973518	1.58954	1.78355	1.47541	1.22072	1.99317	0.529848	1.14587	0.783552
8	1	3.0004	3.0004	0.09646	0.0879447	0.361877	0.299357	0.154362	0.202897	0.0736408	0.129256	0.544261	0.720882	0.439321	0.322224	0.544261	0.720882	0.0555407	0.362948	0.558311	0.999867	1	1	0.979958	0.999867	1	0.525575	0.531072	1	1	0.922499	0.0555407	0.210447	0.113221	0.284548	0.391784	0.210447	0.113221	0.323668	0.362948	0.796394	1.30034	1.78355	1.47541	1.39784	2.28238	0.433446	0.93739	0.783552
9	1	3.0004	3.0004	0.09646	0.155531	0.361877	0.299357	0.0867763	0.202897	0.130234	0.0726625	0.544261	0.720882	0.439321	0.322224	0.544261	0.720882	0.0555407	0.641874	0.987375	0.999867	1	1	0.550893	0.999867	1	0.929481	0.531072	1	1	0.518592	0.0555407	0.210447	0.113221	0.284548	0.391784	0.210447	0.113221	0.323668	0.641874	1.40843	2.29965	1.78355	1.47541	0.785813	1.28306	0.766551	1.65778	0.783552
10	1	3.0004	3.0004	0.09646	0.149009	0.361877	0.299357	0.0932979	0.202897	0.124773	0.0781234	0.544261	0.720882	0.439321	0.322224	0.544261	0.720882	0.0555407	0.61496	0.945973	0.999867	1	1	0.592296	0.999867	1	0.890507	0.531072	1	1	0.557567	0.0555407	0.210447	0.113221	0.284548	0.391784	0.210447	0.113221	0.323668	0.61496	1.34937	2.20322	1.78355	1.47541	0.84487	1.37949	0.734408	1.58826	0.783552
11	1	3.0004	3.0004	0.09646	0.113883	0.361877	0.299357	0.128424	0.202897	0.0953604	0.107536	0.544261	0.720882	0.439321	0.322224	0.544261	0.720882	0.0555407	0.469995	0.722979	0.999867	1	1	0.81529	0.999867	1	0.680587	0.531072	1	1	0.767486	0.0555407	0.210447	0.113221	0.284548	0.391784	0.210447	0.113221	0.323668	0.469995	1.03128	1.68386	1.78355	1.47541	1.16296	1.89886	0.561286	1.21386	0.783552
12	1	3.0004	3.0004	0.09646	0.136649	0.361877	0.299357	0.105658	0.202897	0.114423	0.0884732	0.544261	0.720882	0.439321	0.322224	0.544261	0.720882	0.0555407	0.563949	0.867505	0.999867	1	1	0.670763	0.999867	1	0.81664	0.531072	1	1	0.631434	0.0555407	0.210447	0.113221	0.284548	0.391784	0.210447	0.113221	0.323668	0.563949	1.23744	2.02047	1.78355	1.47541	0.956799	1.56225	0.67349	1.45652	0.783552
13	1	3.0004	3.0004	0.09646	0.0876611	0.361877	0.299357	0.154646	0.202897	0.0734034	0.129493	0.544261	0.720882	0.439321	0.322224	0.544261	0.720882	0.0555407	0.361777	0.55651	0.999867	1	1	0.981758	0.999867	1	0.52388	0.531072	1	1	0.924194	0.0555407	0.210447	0.113221	0.284548	0.391784	0.210447	0.113221	0.323668	0.361777	0.793825	1.29614	1.78355	1.47541	1.40041	2.28657	0.432048	0.934367	0.783552
14	1	3.0004	3.0004	0.09646	0.0997839	0.361877	0.299357	0.142523	0.202897	0.0835545	0.119342	0.544261	0.720882	0.439321	0.322224	0.544261	0.720882	0.0555407	0.411808	0.633471	0.999867	1	1	0.904797	0.999867	1	0.596328	0.531072	1	1	0.851745	0.0555407	0.210447	0.113221	0.284548	0.391784	0.210447	0.113221	0.323668	0.411808	0.903605	1.47539	1.78355	1.47541	1.29063	2.10732	0.491797	1.06358	0.783552
15	1	3.0004	3.0004	0.09646	0.144522	0.361877	0.299357	0.0977844	0.202897	0.121016	0.0818802	0.544261	0.720882	0.439321	0.322224	0.544261	0.720882	0.0555407	0.596444	0.917491	0.999867	1	1	0.620778	0.999867	1	0.863695	0.531072	1	1	0.584379	0.0555407	0.210447	0.113221	0.284548	0.391784	0.210447	0.113221	0.323668	0.596444	1.30874	2.13689	1.78355	1.47541	0.885498	1.44583	0.712296	1.54044	0.783552
16	1	3.0004	3.0004	0.09646	0.123908	0.361877	0.299357	0.118399	0.202897	0.103755	0.0991415	0.544261	0.720882	0.439321	0.322224	0.544261	0.720882	0.0555407	0.511369	0.786623	0.999867	1	1	0.751645	0.999867	1	0.7405	0.531072	1	1	0.707573	0.0555407	0.210447	0.113221	0.284548	0.391784	0.210447	0.113221	0.323668	0.511369	1.12207	1.83209	1.78355	1.47541	1.07217	1.75062	0.610697	1.32072	0.783552
17	1	3.0004	3.0004	0.09646	0.144601	0.361877	0.299357	0.0977058	0.202897	0.121082	0.0818144	0.544261	0.720882	0.439321	0.322224	0.544261	0.720882	0.0555407	0.596768	0.91799	0.999867	1	1	0.620279	0.999867	1	0.864164	0.531072	1	1	0.583909	0.0555407	0.210447	0.113221	0.284548	0.391784	0.210447	0.113221	0.323668	0.596768	1.30945	2.13805	1.78355	1.47541	0.884787	1.44466	0.712683	1.54128	0.783552
18	1	3.0004	3.0004	0.09646	0.148505	0.361877	0.299357	0.0938022	0.202897	0.124351	0.0785456	0.544261	0.720882	0.439321	0.322224	0.544261	0.720882	0.0555407	0.612878	0.942772	0.999867	1	1	0.595497	0.999867	1	0.887493	0.531072	1	1	0.56058	0.0555407	0.210447	0.113221	0.284548	0.391784	0.210447	0.113221	0.323668	0.612878	1.3448	2.19577	1.78355	1.47541	0.849437	1.38695	0.731923	1.58289	0.783552
19	1	3.0004	3.0004	0.09646	0.11476	0.361877	0.299357	0.127547	0.202897	0.0960947	0.106802	0.544261	0.720882	0.439321	0.322224	0.544261	0.720882	0.0555407	0.473614	0.728546	0.999867	1	1	0.809723	0.999867	1	0.685828	0.531072	1	1	0.762245	0.0555407	0.210447	0.113221	0.284548	0.391784	0.210447	0.113221	0.323668	0.473614	1.03922	1.69682	1.78355	1.47541	1.15502	1.88589	0.565608	1.22321	0.783552
20	1	3.0004	3.0004	0.09646	0.111985	0.361877	0.299357	0.130322	0.202897	0.0937707	0.109126	0.544261	0.720882	0.439321	0.322224	0.544261	0.720882	0.0555407	0.46216	0.710927	0.999867	1	1	0.827342	0.999867	1	0.669242	0.531072	1	1	0.778831	0.0555407	0.210447	0.113221	0.284548	0.391784	0.210447	0.113221	0.323668	0.46216	1.01409	1.65579	1.78355	1.47541	1.18015	1.92693	0.551929	1.19363	0.783552
21	1	3.0004	3.0004	0.09646	0.0868846	0.361877	0.299357	0.155422	0.202897	0.0727532	0.130143	0.544261	0.720882	0.439321	0.322224	0.544261	0.720882	0.0555407	0.358573	0.551581	0.999867	1	1	0.986687	0.999867	1	0.51924	0.531072	1	1	0.928834	0.0555407	0.210447	0.113221	0.284548	0.391784	0.210447	0.113221	0.323668	0.358573	0.786794	1.28466	1.78355	1.47541	1.40744	2.29805	0.428221	0.926091	0.783552
22	1	3.0004	3.0004	0.09646	0.0934384	0.361877	0.299357	0.148868	0.202897	0.078241	0.124656	0.544261	0.720882	0.439321	0.322224	0.544261	0.720882	0.0555407	0.38562	0.593187	0.999867	1	1	0.945081	0.999867	1	0.558406	0.531072	1	1	0.889667	0.0555407	0.210447	0.113221	0.284548	0.391784	0.210447	0.113221	0.323668	0.38562	0.846142	1.38157	1.78355	1.47541	1.3481	2.20115	0.460522	0.995947	0.783552
23	1	3.0004	3.0004	0.09646	0.143384	0.361877	0.299357	0.0989231	0.202897	0.120063	0.0828337	0.544261	0.720882	0.439321	0.322224	0.544261	0.720882	0.0555407	0.591744	0.910262	0.999867	1	1	0.628007	0.999867	1	0.856889	0.531072	1	1	0.591184	0.0555407	0.210447	0.113221	0.284548	0.391784	0.210447	0.113221	0.323668	0.591744	1.29843	2.12005	1.78355	1.47541	0.89581	1.46266	0.706684	1.52831	0.783552
24	1	3.0004	3.0004	0.09646	0.107352	0.361877	0.299357	0.134955	0.202897	0.0898917	0.113005	0.544261	0.720882	0.439321	0.322224	0.544261	0.720882	0.0555407	0.443042	0.681518	0.999867	1	1	0.856751	0.999867	1	0.641558	0.531072	1	1	0.806516	0.0555407	0.210447	0.113221	0.284548	0.391784	0.210447	0.113221	0.323668	0.443042	0.97214	1.58729	1.78355	1.47541	1.2221	1.99542	0.529098	1.14425	0.783552
25	1	3.0004	3.0004	0.09646	0.0901674	0.361877	0.299357	0.152139	0.202897	0.0755021	0.127395	0.544261	0.720882	0.439321	0.322224	0.544261	0.720882	0.0555407	0.372121	0.572422	0.999867	1	1	0.965847	0.999867	1	0.538858	0.531072	1	1	0.909215	0.0555407	0.210447	0.113221	0.284548	0.391784	0.210447	0.113221	0.323668	0.372121	0.816522	1.3332	1.78355	1.47541	1.37772	2.24951	0.444401	0.961082	0.783552
26	1	3.0004	3.0004	0.09646	0.116827	0.361877	0.299357	0.12548	0.202897	0.0978257	0.105071	0.544261	0.720882	0.439321	0.322224	0.544261	0.720882	0.0555407	0.482146	0.741669	0.999867	1	1	0.796599	0.999867	1	0.698182	0.531072	1	1	0.749891	0.0555407	0.210447	0.113221	0.284548	0.391784	0.210447	0.113221	0.323668	0.482146	1.05794	1.72739	1.78355	1.47541	1.1363	1.85532	0.575797	1.24524	0.783552
27	1	3.0004	3.0004	0.09646	0.103984	0.361877	0.299357	0.138323	0.202897	0.0870711	0.115826	0.544261	0.720882	0.439321	0.322224	0.544261	0.720882	0.0555407	0.42914	0.660133	0.999867	1	1	0.878136	0.999867	1	0.621426	0.531072	1	1	0.826647	0.0555407	0.210447	0.113221	0.284548	0.391784	0.210447	0.113221	0.323668	0.42914	0.941636	1.53749	1.78355	1.47541	1.2526	2.04523	0.512495	1.10835	0.783552
28	1	3.0004	3.0004	0.09646	0.109902	0.361877	0.299357	0.132405	0.202897	0.0920271	0.110869	0.544261	0.720882	0.439321	0.322224	0.544261	0.720882	0.0555407	0.453567	0.697707	0.999867	1	1	0.840561	0.999867	1	0.656798	0.531072	1	1	0.791276	0.0555407	0.210447	0.113221	0.284548	0.391784	0.210447	0.113221	0.323668	0.453567	0.995233	1.625	1.78355	1.47541	1.199	1.95771	0.541667	1.17143	0.783552
29	1	3.0004	3.0004	0.09646	0.155813	0.361877	0.299357	0.0864938	0.202897	0.130471	0.072426	0.544261	0.720882	0.439321	0.322224	0.544261	0.720882	0.0555407	0.64304	0.989168	0.999867	1	1	0.5491	0.999867	1	0.931169	0.531072	1	1	0.516904	0.0555407	0.210447	0.113221	0.284548	0.391784	0.210447	0.113221	0.323668	0.64304	1.41098	2.30383	1.78355	1.47541	0.783255	1.27889	0.767943	1.66079	0.783552
30	1	3.0004	3.0004	0.09646	0.105003	0.361877	0.299357	0.137304	0.202897	0.0879243	0.114972	0.544261	0.720882	0.439321	0.322224	0.544261	0.720882	0.0555407	0.433345	0.666602	0.999867	1	1	0.871667	0.999867	1	0.627516	0.531072	1	1	0.820558	0.0555407	0.210447	0.113221	0.284548	0.391784	0.210447	0.113221	0.323668	0.433345	0.950863	1.55255	1.78355	1.47541	1.24338	2.03016	0.517518	1.11921	0.783552
31	1	3.0004	3.0004	0.09646	0.142014	0.361877	0.299357	0.100292	0.202897	0.118916	0.0839802	0.544261	0.720882	0.439321	0.322224	0.544261	0.720882	0.0555407	0.586093	0.901569	0.999867	1	1	0.636699	0.999867	1	0.848706	0.531072	1	1	0.599367	0.0555407	0.210447	0.113221	0.284548	0.391784	0.210447	0.113221	0.323668	0.586093	1.28603	2.09981	1.78355	1.47541	0.908209	1.48291	0.699935	1.51371	0.783552
32	1	3.0004	3.0004	0.09646	0.112903	0.361877	0.299357	0.129404	0.202897	0.0945397	0.108357	0.544261	0.720882	0.439321	0.322224	0.544261	0.720882	0.0555407	0.46595	0.716757	0.999867	1	1	0.821512	0.999867	1	0.67473	0.531072	1	1	0.773343	0.0555407	0.210447	0.113221	0.284548	0.391784	0.210447	0.113221	0.323668	0.46595	1.02241	1.66937	1.78355	1.47541	1.17183	1.91335	0.556456	1.20342	0.783552
33	1	3.0004	3.0004	0.09646	0.0867727	0.361877	0.299357	0.155534	0.202897	0.0726594	0.130237	0.544261	0.720882	0.439321	0.322224	0.544261	0.720882	0.0555407	0.358111	0.55087	0.999867	1	1	0.987398	0.999867	1	0.518571	0.531072	1	1	0.929503	0.0555407	0.210447	0.113221	0.284548	0.391784	0.210447	0.113221	0.323668	0.358111	0.78578	1.28301	1.78355	1.47541	1.40846	2.29971	0.427669	0.924897	0.783552
34	1	3.0004	3.0004	0.09646	0.149365	0.361877	0.299357	0.0929413	0.202897	0.125072	0.0778248	0.544261	0.720882	0.439321	0.322224	0.544261	0.720882	0.0555407	0.616431	0.948237	0.999867	1	1	0.590032	0.999867	1	0.892638	0.531072	1	1	0.555436	0.0555407	0.210447	0.113221	0.284548	0.391784	0.210447	0.113221	0.323668	0.616431	1.3526	2.2085	1.78355	1.47541	0.841641	1.37422	0.736166	1.59207	0.783552
35	1	3.0004	3.0004	0.09646	0.084996	0.361877	0.299357	0.157311	0.202897	0.0711717	0.131725	0.544261	0.720882	0.439321	0.322224	0.544261	0.720882	0.0555407	0.350778	0.539591	0.999867	1	1	0.998677	0.999867	1	0.507953	0.531072	1	1	0.940121	0.0555407	0.210447	0.113221	0.284548	0.391784	0.210447	0.113221	0.323668	0.350778	0.769691	1.25674	1.78355	1.47541	1.42455	2.32598	0.418913	0.90596	0.783552
36	1	3.0004	3.0004	0.09646	0.0868091	0.361877	0.299357	0.155498	0.202897	0.0726899	0.130207	0.544261	0.720882	0.439321	0.322224	0.544261	0.720882	0.0555407	0.358261	0.551102	0.999867	1	1	0.987167	0.999867	1	0.518788	0.531072	1	1	0.929285	0.0555407	0.210447	0.113221	0.284548	0.391784	0.210447	0.113221	0.323668	0.358261	0.78611	1.28355	1.78355	1.47541	1.40813	2.29917	0.427849	0.925286	0.783552
37	1	3.0004	3.0004	0.09646	0.101701	0.361877	0.299357	0.140606	0.202897	0.0851594	0.117737	0.544261	0.720882	0.439321	0.322224	0.544261	0.720882	0.0555407	0.419718	0.64564	0.999867	1	1	0.892629	0.999867	1	0.607783	0.531072	1	1	0.84029	0.0555407	0.210447	0.113221	0.284548	0.391784	0.210447	0.113221	0.323668	0.419718	0.920962	1.50373	1.78355	1.47541	1.27328	2.07898	0.501244	1.08401	0.783552
38	1	3.0004	3.0004	0.09646	0.0934856	0.361877	0.299357	0.148821	0.202897	0.0782806	0.124616	0.544261	0.720882	0.439321	0.322224	0.544261	0.720882	0.0555407	0.385815	0.593487	0.999867	1	1	0.944781	0.999867	1	0.558689	0.531072	1	1	0.889385	0.0555407	0.210447	0.113221	0.284548	0.391784	0.210447	0.113221	0.323668	0.385815	0.84657	1.38227	1.78355	1.47541	1.34767	2.20045	0.460755	0.99645	0.783552
39	1	3.0004	3.0004	0.09646	0.0962777	0.361877	0.299357	0.146029	0.202897	0.0806185	0.122278	0.544261	0.720882	0.439321	0.322224	0.544261	0.720882	0.0555407	0.397338	0.611213	0.999867	1	1	0.927056	0.999867	1	0.575375	0.531072	1	1	0.872699	0.0555407	0.210447	0.113221	0.284548	0.391784	0.210447	0.113221	0.323668	0.397338	0.871854	1.42355	1.78355	1.47541	1.32238	2.15917	0.474516	1.02621	0.783552
40	1	3.0004	3.0004	0.09646	0.136288	0.361877	0.299357	0.106019	0.202897	0.114122	0.0887751	0.544261	0.720882	0.439321	0.322224	0.544261	0.720882	0.0555407	0.562461	0.865217	0.999867	1	1	0.673052	0.999867	1	0.814485	0.531072	1	1	0.633588	0.0555407	0.210447	0.113221	0.284548	0.391784	0.210447	0.113221	0.323668	0.562461	1.23417	2.01514	1.78355	1.47541	0.960064	1.56758	0.671713	1.45268	0.783552
41	1	3.0004	3.0004	0.09646	0.156676	0.361877	0.299357	0.0856306	0.202897	0.131193	0.0717031	0.544261	0.720882	0.439321	0.322224	0.544261	0.720882	0.0555407	0.646603	0.994649	0.999867	1	1	0.54362	0.999867	1	0.936328	0.531072	1	1	0.511745	0.0555407	0.210447	0.113221	0.284548	0.391784	0.210447	0.113221	0.323668	0.646603	1.4188	2.31659	1.78355	1.47541	0.775438	1.26612	0.772198	1.66999	0.783552
42	1	3.0004	3.0004	0.09646	0.132031	0.361877	0.299357	0.110276	0.202897	0.110556	0.0923401	0.544261	0.720882	0.439321	0.322224	0.544261	0.720882	0.0555407	0.544891	0.838188	0.999867	1	1	0.70008	0.999867	1	0.789042	0.531072	1	1	0.659032	0.0555407	0.210447	0.113221	0.284548	0.391784	0.210447	0.113221	0.323668	0.544891	1.19562	1.95219	1.78355	1.47541	0.998618	1.63053	0.650729	1.4073	0.783552
43	1	3.0004	3.0004	0.09646	0.10397	0.361877	0.299357	0.138337	0.202897	0.0870597	0.115837	0.544261	0.720882	0.439321	0.322224	0.544261	0.720882	0.0555407	0.429084	0.660046	0.999867	1	1	0.878222	0.999867	1	0.621345	0.531072	1	1	0.826728	0.0555407	0.210447	0.113221	0.284548	0.391784	0.210447	0.113221	0.323668	0.429084	0.941512	1.53729	1.78355	1.47541	1.25273	2.04543	0.512428	1.1082	0.783552
44	1	3.0004	3.0004	0.09646	0.153608	0.361877	0.299357	0.0886987	0.202897	0.128624	0.0742722	0.544261	0.720882	0.439321	0.322224	0.544261	0.720882	0.0555407	0.633941	0.975171	0.999867	1	1	0.563098	0.999867	1	0.917993	0.531072	1	1	0.530081	0.0555407	0.210447	0.113221	0.284548	0.391784	0.210447	0.113221	0.323668	0.633941	1.39102	2.27123	1.78355	1.47541	0.803221	1.31149	0.757076	1.63729	0.783552
45	1	3.0004	3.0004	0.09646	0.130177	0.361877	0.299357	0.112129	0.202897	0.109005	0.0938921	0.544261	0.720882	0.439321	0.322224	0.544261	0.720882	0.0555407	0.537242	0.826422	0.999867	1	1	0.711846	0.999867	1	0.777966	0.531072	1	1	0.670108	0.0555407	0.210447	0.113221	0.284548	0.391784	0.210447	0.113221	0.323668	0.537242	1.17884	1.92478	1.78355	1.47541	1.0154	1.65793	0.641595	1.38754	0.783552
46	1	3.0004	3.0004	0.09646	0.0899762	0.361877	0.299357	0.152331	0.202897	0.075342	0.127555	0.544261	0.720882	0.439321	0.322224	0.544261	0.720882	0.0555407	0.371332	0.571208	0.999867	1	1	0.96706	0.999867	1	0.537716	0.531072	1	1	0.910358	0.0555407	0.210447	0.113221	0.284548	0.391784	0.210447	0.113221	0.323668	0.371332	0.81479	1.33038	1.78355	1.47541	1.37945	2.25234	0.443459	0.959044	0.783552
47	1	3.0004	3.0004	0.09646	0.129993	0.361877	0.299357	0.112314	0.202897	0.10885	0.0940467	0.544261	0.720882	0.439321	0.322224	0.544261	0.720882	0.0555407	0.53648	0.82525	0.999867	1	1	0.713019	0.999867	1	0.776862	0.531072	1	1	0.671212	0.0555407	0.210447	0.113221	0.284548	0.391784	0.210447	0.113221	0.323668	0.53648	1.17716	1.92205	1.78355	1.47541	1.01707	1.66066	0.640684	1.38557	0.783552
48	1	3.0004	3.0004	0.09646	0.110814	0.361877	0.299357	0.131493	0.202897	0.0927905	0.110106	0.544261	0.720882	0.439321	0.322224	0.544261	0.720882	0.0555407	0.457329	0.703495	0.999867	1	1	0.834774	0.999867	1	0.662246	0.531072	1	1	0.785828	0.0555407	0.210447	0.113221	0.284548	0.391784	0.210447	0.113221	0.323668	0.457329	1.00349	1.63848	1.78355	1.47541	1.19075	1.94424	0.54616	1.18115	0.783552
49	1	3.0004	3.0004	0.09646	0.122401	0.361877	0.299357	0.119906	0.202897	0.102493	0.100403	0.544261	0.720882	0.439321	0.322224	0.544261	0.720882	0.0555407	0.505149	0.777056	0.999867	1	1	0.761213	0.999867	1	0.731494	0.531072	1	1	0.71658	0.0555407	0.210447	0.113221	0.284548	0.391784	0.210447	0.113221	0.323668	0.505149	1.10842	1.80981	1.78355	1.47541	1.08582	1.77291	0.603269	1.30466	0.783552
[truncated: 3 more columns]

## Sheet: Supp.Fig1-3
indices in the rate constants refer to elementary steps of the reversible 3-step Michaelis Menten mechanism as denoted in the manuscript
label is the assigned class of the data point with respect to the elementary rate constants as defined by Heinrich and coworkers (Wilhelm et al, 1994)
	P	S	k1f	k3b	k2f	k2b	k1b	k3f	ES	EP	E	v_net	gamma_1	gamma_3	gamma_2	gamma_overall	label	kcat_fwd	KM_S	KM_P	kcat_back
0	0.0010302	0.10302	1	0.999817	1	1	0.325931	0.651743	0.116801	0.0712204	0.811978	0.0455811	0.4551	0.018018	0.609756	0.005	9	0.245779	0.448798	0.511759	0.140129
1	0.00205041	0.205041	1	0.999925	1	1	0.44865	0.897233	0.166586	0.0886096	0.744804	0.0779764	0.4894	0.0192072	0.531915	0.005	9	0.309686	0.603482	0.714091	0.183224
2	0.00307061	0.307061	1	0.999848	1	1	0.499924	0.999695	0.210747	0.106438	0.682816	0.104309	0.5025	0.0197015	0.505051	0.005	1	0.333266	0.666531	0.799903	0.199976
3	0.00409082	0.409082	1	0.999848	1	1	0.499924	0.999695	0.253999	0.128282	0.617718	0.125717	0.5025	0.0197015	0.505051	0.005	1	0.333266	0.666531	0.799903	0.199976
4	0.00511102	0.511102	1	1	1	0.980198	0.510101	1	0.286827	0.146311	0.566862	0.143414	0.505	0.019802	0.5	0.005	5	0.335548	0.674486	0.807173	0.200779
5	0.00613122	0.613122	0.999992	1	1	0.907224	0.551127	1	0.305278	0.161778	0.532944	0.15851	0.5149	0.0201981	0.480769	0.005	5	0.343971	0.705532	0.834349	0.203387
6	0.00715143	0.715143	0.999907	1	1	0.844315	0.592141	1	0.319751	0.175329	0.50492	0.171718	0.5244	0.020595	0.462963	0.005	5	0.351579	0.735604	0.858663	0.205197
7	0.00817163	0.817163	0.999912	1	1	0.776913	0.643516	1	0.329009	0.187382	0.483609	0.18343	0.5358	0.02109	0.442478	0.005	5	0.360112	0.771958	0.885575	0.206557
8	0.00919184	0.919184	0.99997	1	1	0.741374	0.674403	1	0.340817	0.198151	0.461033	0.193913	0.5424	0.0213864	0.431034	0.005	5	0.364781	0.793198	0.900078	0.206966
9	0.010212	1.0212	0.999963	1	1	0.698727	0.715561	1	0.348639	0.207902	0.443459	0.203373	0.5509	0.0217825	0.416667	0.005	5	0.370545	0.820989	0.91768	0.207093
10	0.0112322	1.12322	1	0.999939	1	0.669809	0.746526	1	0.357154	0.216755	0.42609	0.21197	0.5571	0.0220786	0.406504	0.005	5	0.374559	0.841467	0.929793	0.206937
11	0.0122524	1.22524	1	0.999989	1	0.643174	0.777404	1	0.364464	0.224867	0.410669	0.219835	0.5631	0.0223761	0.396825	0.005	5	0.378333	0.861619	0.940864	0.206565
12	0.0132727	1.32727	1	0.999875	1	0.610768	0.818744	1	0.368971	0.23235	0.398679	0.227059	0.5709	0.0227711	0.384615	0.005	5	0.383029	0.88817	0.954553	0.205828
13	0.0142929	1.42929	0.999902	1	1	0.588512	0.849518	1	0.374548	0.23926	0.386192	0.23374	0.5765	0.0230703	0.37594	0.005	5	0.386322	0.907741	0.963675	0.205064
14	0.0153131	1.53131	0.999859	1	1	0.567809	0.880453	1	0.379429	0.245674	0.374898	0.239933	0.582	0.0233677	0.367647	0.005	5	0.389437	0.92714	0.972274	0.204198
15	0.0163333	1.63333	0.999874	1	1	0.554792	0.901125	1	0.385309	0.251634	0.363057	0.245704	0.5856	0.0235656	0.362319	0.005	5	0.391421	0.939945	0.977664	0.203564
16	0.0173535	1.73535	0.999946	1	1	0.53634	0.932195	1	0.389059	0.257233	0.353708	0.251095	0.5909	0.0238619	0.35461	0.005	5	0.394269	0.95898	0.985268	0.202538
17	0.0183737	1.83737	0.99974	1	1	0.524698	0.952681	1	0.393845	0.262452	0.343703	0.256137	0.5943	0.0240619	0.34965	0.005	5	0.396087	0.971677	0.989978	0.201774
18	0.0193939	1.93939	0.99987	1	1	0.508147	0.983839	1	0.396763	0.267398	0.335838	0.260885	0.5994	0.0243577	0.342466	0.005	5	0.398701	0.990411	0.996705	0.200617
19	0.0204141	2.04141	1	0.999971	1	0.502858	0.994345	1	0.402134	0.272006	0.32586	0.265354	0.6011	0.0244552	0.340136	0.005	2	0.399543	0.996604	0.99889	0.20023
20	0.0214343	2.14343	1	0.999971	1	0.502858	0.994345	1	0.408469	0.276291	0.31524	0.269534	0.6011	0.0244552	0.340136	0.005	2	0.399543	0.996604	0.99889	0.20023
21	0.0224545	2.24545	1	0.999971	1	0.502858	0.994345	1	0.414405	0.280306	0.30529	0.273451	0.6011	0.0244552	0.340136	0.005	2	0.399543	0.996604	0.99889	0.20023
22	0.0234747	2.34747	1	0.999971	1	0.502858	0.994345	1	0.419977	0.284075	0.295948	0.277128	0.6011	0.0244552	0.340136	0.005	2	0.399543	0.996604	0.99889	0.20023
23	0.0244949	2.44949	1	0.999971	1	0.502858	0.994345	1	0.425218	0.28762	0.287162	0.280586	0.6011	0.0244552	0.340136	0.005	2	0.399543	0.996604	0.99889	0.20023
24	0.0255151	2.55151	1	0.999971	1	0.502858	0.994345	1	0.430157	0.290961	0.278882	0.283845	0.6011	0.0244552	0.340136	0.005	2	0.399543	0.996604	0.99889	0.20023
25	0.0265353	2.65353	0.999608	1	1	0.502856	0.99393	1	0.434802	0.294104	0.271094	0.28691	0.601	0.0244592	0.340136	0.005	2	0.399544	0.996746	0.998778	0.200179
26	0.0275555	2.75555	1	0.999971	1	0.502858	0.994345	1	0.439228	0.297096	0.263677	0.28983	0.6011	0.0244552	0.340136	0.005	2	0.399543	0.996604	0.99889	0.20023
27	0.0285757	2.85757	1	0.999971	1	0.502858	0.994345	1	0.443402	0.299919	0.256679	0.292585	0.6011	0.0244552	0.340136	0.005	2	0.399543	0.996604	0.99889	0.20023
28	0.0295959	2.95959	1	0.999971	1	0.502858	0.994345	1	0.44736	0.302597	0.250043	0.295197	0.6011	0.0244552	0.340136	0.005	2	0.399543	0.996604	0.99889	0.20023
29	0.0306161	3.06161	0.995197	1	1	0.497653	0.999891	1	0.449569	0.305196	0.245235	0.297688	0.6016	0.0246011	0.337838	0.005	2	0.400376	1.00476	0.999978	0.199235
30	0.0316363	3.16363	0.995197	1	1	0.497653	0.999891	1	0.453153	0.307629	0.239218	0.300061	0.6016	0.0246011	0.337838	0.005	2	0.400376	1.00476	0.999978	0.199235
31	0.0326565	3.26565	0.994778	1	1	0.49765	0.999474	1	0.456546	0.309934	0.23352	0.302308	0.6015	0.0246052	0.337838	0.005	2	0.400376	1.00493	0.999895	0.199185
32	0.0336767	3.36767	0.995197	1	1	0.497653	0.999891	1	0.459817	0.312153	0.22803	0.304474	0.6016	0.0246011	0.337838	0.005	2	0.400376	1.00476	0.999978	0.199235
33	0.0346969	3.46969	0.995197	1	1	0.497653	0.999891	1	0.462921	0.31426	0.222819	0.306529	0.6016	0.0246011	0.337838	0.005	2	0.400376	1.00476	0.999978	0.199235
34	0.0357171	3.57171	0.995197	1	1	0.497653	0.999891	1	0.465886	0.316273	0.217841	0.308492	0.6016	0.0246011	0.337838	0.005	2	0.400376	1.00476	0.999978	0.199235
35	0.0367373	3.67373	0.995197	1	1	0.497653	0.999891	1	0.468722	0.318198	0.21308	0.31037	0.6016	0.0246011	0.337838	0.005	2	0.400376	1.00476	0.999978	0.199235
36	0.0377576	3.77576	0.995197	1	1	0.497653	0.999891	1	0.471436	0.32004	0.208523	0.312167	0.6016	0.0246011	0.337838	0.005	2	0.400376	1.00476	0.999978	0.199235
37	0.0387778	3.87778	0.995197	1	1	0.497653	0.999891	1	0.474037	0.321806	0.204157	0.313889	0.6016	0.0246011	0.337838	0.005	2	0.400376	1.00476	0.999978	0.199235
38	0.039798	3.9798	0.995197	1	1	0.497653	0.999891	1	0.476531	0.323499	0.199971	0.315541	0.6016	0.0246011	0.337838	0.005	2	0.400376	1.00476	0.999978	0.199235
39	0.0408182	4.08182	0.995197	1	1	0.497653	0.999891	1	0.478924	0.325124	0.195952	0.317126	0.6016	0.0246011	0.337838	0.005	2	0.400376	1.00476	0.999978	0.199235
40	0.0418384	4.18384	0.995197	1	1	0.497653	0.999891	1	0.481224	0.326685	0.192092	0.318648	0.6016	0.0246011	0.337838	0.005	2	0.400376	1.00476	0.999978	0.199235
41	0.0428586	4.28586	0.985024	1	1	0.492525	0.999973	1	0.481793	0.328259	0.189948	0.320118	0.6008	0.0248003	0.33557	0.005	7	0.4012	1.01519	0.999995	0.197598
42	0.0438788	4.38788	0.975	1	1	0.4875	1	1	0.482315	0.329788	0.187897	0.321543	0.6	0.025	0.333333	0.005	7	0.40201	1.02564	1	0.19598
43	0.044899	4.4899	0.965123	1	1	0.482574	0.999974	1	0.482792	0.331275	0.185933	0.322927	0.5992	0.0252003	0.331126	0.005	7	0.402808	1.03612	0.999995	0.194382
44	0.0459192	4.59192	0.955389	1	1	0.477745	0.999895	1	0.483227	0.332722	0.184051	0.32427	0.5984	0.0254011	0.328947	0.005	7	0.403593	1.04663	0.99998	0.192802
45	0.0469394	4.69394	0.936734	1	0.999997	0.468365	1	1	0.482108	0.334201	0.183691	0.325578	0.5969	0.0258	0.324675	0.005	7	0.405126	1.06754	1	0.189747
46	0.0479596	4.79596	0.936734	1	0.999997	0.468365	1	1	0.483999	0.335512	0.180489	0.326855	0.5969	0.0258	0.324675	0.005	7	0.405126	1.06754	1	0.189747
47	0.0489798	4.89798	0.918603	1	1	0.459339	0.999918	1	0.482852	0.336919	0.180229	0.328092	0.5954	0.0262009	0.320513	0.005	7	0.406613	1.08856	0.999985	0.186764
48	0.05	5	0.918603	1	1	0.459339	0.999918	1	0.484634	0.338163	0.177203	0.329303	0.5954	0.0262009	0.320513	0.005	7	0.406613	1.08856	0.999985	0.186764
49	0.00206041	0.10302	0.999932	1	1	1	0.326602	0.653249	0.117152	0.0718722	0.810976	0.0452795	0.458	0.0355895	0.613497	0.01	9	0.246207	0.449745	0.512852	0.140377
50	0.00410082	0.205041	0.999891	1	1	1	0.45735	0.9148	0.165403	0.0879805	0.746616	0.0774228	0.4942	0.0380413	0.531915	0.01	9	0.313847	0.614358	0.728644	0.186115
51	0.00614122	0.307061	0.999802	1	1	1	0.499291	0.99878	0.211328	0.10782	0.680852	0.103508	0.5048	0.0388273	0.510204	0.01	1	0.333062	0.665987	0.798928	0.199773
52	0.00818163	0.409082	0.999802	1	1	1	0.499291	0.99878	0.25455	0.129872	0.615578	0.124677	0.5048	0.0388273	0.510204	0.01	1	0.333062	0.665987	0.798928	0.199773
53	0.010222	0.511102	0.999848	1	1	0.980589	0.50982	1	0.287254	0.14795	0.564796	0.142176	0.5074	0.0390225	0.505051	0.01	5	0.335504	0.67438	0.806994	0.20074
54	0.0122624	0.613122	1	1	1	0.888889	0.5625	1	0.302557	0.163643	0.533801	0.157097	0.52	0.04	0.480769	0.01	5	0.346154	0.713942	0.84136	0.203966
55	0.0143029	0.715143	0.999937	1	1	0.826909	0.604623	1	0.316819	0.177378	0.505804	0.170143	0.5296	0.0407855	0.462963	0.01	5	0.353743	0.744532	0.865541	0.205619
56	0.0163433	0.817163	1	0.999949	1	0.785761	0.636358	1	0.330631	0.18954	0.479829	0.181698	0.5366	0.0413716	0.45045	0.01	5	0.358968	0.766894	0.882075	0.206441
57	0.0183837	0.919184	1	0.999923	1	0.736804	0.678659	1	0.339751	0.200485	0.459765	0.192033	0.5456	0.0421554	0.434783	0.01	5	0.36539	0.796074	0.902048	0.207016
58	0.0204241	1.0212	0.999958	1	1	0.703863	0.710336	1	0.349412	0.210348	0.44024	0.201356	0.5521	0.0427459	0.423729	0.01	5	0.369841	0.817499	0.915548	0.207099
59	0.0224645	1.12322	0.999986	1	1	0.668929	0.747453	1	0.356559	0.219354	0.424087	0.209827	0.5595	0.0434316	0.411523	0.01	5	0.374682	0.84209	0.930087	0.206918
60	0.0245049	1.22524	1	0.999862	1	0.637257	0.784722	1	0.362601	0.227601	0.409797	0.217561	0.5667	0.0441151	0.4	0.01	5	0.379182	0.866351	0.943488	0.206471
61	0.0265453	1.32727	0.999956	1	1	0.608405	0.821786	1	0.36778	0.235213	0.397007	0.224675	0.5736	0.0448047	0.389105	0.01	5	0.383376	0.890148	0.955384	0.205736
62	0.0285857	1.42929	1	0.999932	1	0.593047	0.843161	1	0.374874	0.24219	0.382935	0.231244	0.5775	0.0451948	0.383142	0.01	5	0.385647	0.903646	0.961886	0.205251
63	0.0306261	1.53131	1	0.999959	1	0.578432	0.864441	1	0.38117	0.248668	0.370162	0.237332	0.5813	0.0455875	0.377358	0.01	5	0.387833	0.917015	0.967941	0.204685
64	0.0326665	1.63333	1	0.999986	1	0.554492	0.90174	1	0.384279	0.25479	0.360931	0.243	0.5878	0.0462742	0.367647	0.01	5	0.391467	0.940205	0.977832	0.203567
65	0.0347069	1.73535	0.999879	1	1	0.541665	0.922968	1	0.389357	0.26044	0.350203	0.248286	0.5914	0.0466689	0.362319	0.01	5	0.393443	0.953391	0.98307	0.202845
66	0.0367473	1.83737	1	1	1	0.529412	0.944444	1	0.393933	0.265748	0.340319	0.253243	0.595	0.0470588	0.357143	0.01	5	0.395349	0.966408	0.988111	0.202114
67	0.0387878	1.93939	0.999962	1	1	0.509227	0.981844	1	0.395805	0.270824	0.333371	0.257894	0.6011	0.0477458	0.348432	0.01	5	0.398529	0.989117	0.996288	0.200709
68	0.0408282	2.04141	0.999906	1	1	0.503734	0.992494	1	0.401039	0.275478	0.323483	0.262271	0.6028	0.0479429	0.346021	0.01	2	0.399403	0.995586	0.998485	0.200283
69	0.0428686	2.14343	1	0.999887	1	0.501033	0.998051	1	0.406581	0.279823	0.313596	0.266381	0.6037	0.0480371	0.344828	0.01	2	0.399835	0.99883	0.999722	0.200096
70	0.044909	2.24545	1	0.999887	1	0.501033	0.998051	1	0.412458	0.283867	0.303674	0.270231	0.6037	0.0480371	0.344828	0.01	2	0.399835	0.99883	0.999722	0.200096
71	0.0469494	2.34747	1	0.999887	1	0.501033	0.998051	1	0.417974	0.287664	0.294362	0.273845	0.6037	0.0480371	0.344828	0.01	2	0.399835	0.99883	0.999722	0.200096
72	0.0489898	2.44949	1	0.999887	1	0.501033	0.998051	1	0.423162	0.291234	0.285603	0.277244	0.6037	0.0480371	0.344828	0.01	2	0.399835	0.99883	0.999722	0.200096
73	0.0510302	2.55151	1	0.999887	1	0.501033	0.998051	1	0.428051	0.294599	0.277351	0.280447	0.6037	0.0480371	0.344828	0.01	2	0.399835	0.99883	0.999722	0.200096
74	0.0530706	2.65353	0.999687	1	1	0.501029	0.997634	1	0.432656	0.297771	0.269573	0.283464	0.6036	0.0480451	0.344828	0.01	2	0.399835	0.998893	0.999526	0.200044
75	0.055111	2.75555	1	0.999887	1	0.501033	0.998051	1	0.437026	0.300776	0.262198	0.286327	0.6037	0.0480371	0.344828	0.01	2	0.399835	0.99883	0.999722	0.200096
76	0.0571514	2.85757	0.999687	1	1	0.501029	0.997634	1	0.441147	0.303615	0.255238	0.289028	0.6036	0.0480451	0.344828	0.01	2	0.399835	0.998893	0.999526	0.200044
77	0.0591918	2.95959	0.999687	1	1	0.501029	0.997634	1	0.445063	0.30631	0.248627	0.291593	0.6036	0.0480451	0.344828	0.01	2	0.399835	0.998893	0.999526	0.200044
78	0.0612322	3.06161	1	0.999887	1	0.501033	0.998051	1	0.448789	0.308872	0.242339	0.294034	0.6037	0.0480371	0.344828	0.01	2	0.399835	0.99883	0.999722	0.200096
79	0.0632727	3.16363	1	0.999887	1	0.501033	0.998051	1	0.452324	0.311304	0.236372	0.29635	0.6037	0.0480371	0.344828	0.01	2	0.399835	0.99883	0.999722	0.200096
80	0.0653131	3.26565	1	0.999887	1	0.501033	0.998051	1	0.455689	0.31362	0.230691	0.298555	0.6037	0.0480371	0.344828	0.01	2	0.399835	0.99883	0.999722	0.200096
81	0.0673535	3.36767	1	0.999887	1	0.501033	0.998051	1	0.458896	0.315827	0.225276	0.300656	0.6037	0.0480371	0.344828	0.01	2	0.399835	0.99883	0.999722	0.200096
82	0.0693939	3.46969	1	0.999887	1	0.501033	0.998051	1	0.461956	0.317933	0.220111	0.302661	0.6037	0.0480371	0.344828	0.01	2	0.399835	0.99883	0.999722	0.200096
83	0.0714343	3.57171	0.996503	1	1	0.498323	0.999856	1	0.464053	0.32001	0.215938	0.304584	0.6037	0.0482027	0.343643	0.01	2	0.400268	1.00342	0.999971	0.199446
84	0.0734747	3.67373	0.996503	1	1	0.498323	0.999856	1	0.466852	0.32194	0.211208	0.306422	0.6037	0.0482027	0.343643	0.01	2	0.400268	1.00342	0.999971	0.199446
85	0.0755151	3.77576	0.996503	1	1	0.498323	0.999856	1	0.469532	0.323788	0.20668	0.308181	0.6037	0.0482027	0.343643	0.01	2	0.400268	1.00342	0.999971	0.199446
86	0.0775555	3.87778	0.996503	1	1	0.498323	0.999856	1	0.472099	0.325558	0.202343	0.309866	0.6037	0.0482027	0.343643	0.01	2	0.400268	1.00342	0.999971	0.199446
87	0.0795959	3.9798	0.996503	1	1	0.498323	0.999856	1	0.47456	0.327256	0.198184	0.311481	0.6037	0.0482027	0.343643	0.01	2	0.400268	1.00342	0.999971	0.199446
88	0.0816363	4.08182	0.996503	1	1	0.498323	0.999856	1	0.476923	0.328885	0.194192	0.313032	0.6037	0.0482027	0.343643	0.01	2	0.400268	1.00342	0.999971	0.199446
89	0.0836767	4.18384	0.996503	1	1	0.498323	0.999856	1	0.479192	0.33045	0.190359	0.314521	0.6037	0.0482027	0.343643	0.01	2	0.400268	1.00342	0.999971	0.199446
90	0.0857171	4.28586	0.996503	1	1	0.498323	0.999856	1	0.481373	0.331954	0.186673	0.315953	0.6037	0.0482027	0.343643	0.01	2	0.400268	1.00342	0.999971	0.199446
91	0.0877576	4.38788	0.991226	1	1	0.495625	0.999976	1	0.482609	0.333472	0.183918	0.317332	0.6033	0.0484005	0.342466	0.01	2	0.400701	1.00884	0.999995	0.198595
92	0.089798	4.4899	0.991226	1	1	0.495625	0.999976	1	0.484635	0.334872	0.180494	0.318664	0.6033	0.0484005	0.342466	0.01	2	0.400701	1.00884	0.999995	0.198595
93	0.0918384	4.59192	0.970097	1	1	0.485101	0.999891	1	0.4832	0.336514	0.180286	0.319957	0.6016	0.0492021	0.337838	0.01	7	0.402398	1.03076	0.999979	0.195191
94	0.0938788	4.69394	0.965016	1	1	0.482537	0.999939	1	0.484272	0.337911	0.177817	0.321218	0.6012	0.0494012	0.3367	0.01	7	0.402814	1.03621	0.999988	0.194366
95	0.0959192	4.79596	0.954968	1	1	0.477487	0.999993	1	0.484475	0.339342	0.176183	0.322443	0.6004	0.0498001	0.334448	0.01	7	0.403635	1.04715	0.999999	0.19273
96	0.0979596	4.89798	0.95	1	1	0.475	1	1	0.485451	0.340667	0.173882	0.323634	0.6	0.05	0.333333	0.01	7	0.40404	1.05263	1	0.191919
97	0.1	5	0.940173	1	1	0.470099	0.999974	1	0.485582	0.342032	0.172386	0.324793	0.5992	0.0504005	0.331126	0.01	7	0.404842	1.06362	0.999995	0.190313
98	0.00412082	0.10302	0.999905	1	1	1	0.327724	0.65551	0.117915	0.0732393	0.808845	0.044676	0.4638	0.0694265	0.621118	0.02	9	0.246849	0.451203	0.514691	0.140792
99	0.00820163	0.205041	0.99983	1	1	1	0.461654	0.923466	0.165582	0.0892626	0.745155	0.0763195	0.5004	0.0741407	0.539084	0.02	9	0.315881	0.619727	0.735864	0.187538
100	0.0122824	0.307061	1	0.999849	1	0.999486	0.500333	1	0.212131	0.110255	0.677614	0.101933	0.5101	0.0754754	0.519481	0.02	1	0.33339	0.666917	0.800342	0.200045
101	0.0163633	0.409082	1	0.999849	1	0.999486	0.500333	1	0.255269	0.132675	0.612056	0.122662	0.5101	0.0754754	0.519481	0.02	1	0.33339	0.666917	0.800342	0.200045
102	0.0204441	0.511102	1	0.999922	1	0.983227	0.508569	1	0.288407	0.151199	0.560394	0.139744	0.5121	0.0757665	0.515464	0.02	5	0.335207	0.6733	0.806151	0.200674
103	0.0245249	0.613122	0.999956	1	1	0.89121	0.56101	1	0.303399	0.16729	0.529311	0.154309	0.5245	0.0775977	0.4914	0.02	5	0.345876	0.712878	0.840458	0.203888
104	0.0286057	0.715143	0.999996	1	1	0.833536	0.599852	1	0.318192	0.181348	0.500461	0.167032	0.5333	0.0789424	0.475059	0.02	5	0.352916	0.741073	0.862933	0.205474
105	0.0326865	0.817163	1	0.999985	1	0.782734	0.638796	1	0.330009	0.193844	0.476147	0.178281	0.5418	0.0802879	0.45977	0.02	5	0.359359	0.768598	0.883258	0.206484
106	0.0367673	0.919184	0.999951	1	1	0.737641	0.677803	1	0.339599	0.205071	0.45533	0.18833	0.55	0.0816364	0.445434	0.02	5	0.365278	0.795534	0.901606	0.206991
107	0.0408482	1.0212	0.999922	1	1	0.694637	0.719745	1	0.346913	0.215266	0.437821	0.197381	0.5585	0.0830797	0.431034	0.02	5	0.371108	0.823814	0.919368	0.207076
108	0.044929	1.12322	1	0.999925	1	0.671106	0.745094	1	0.35622	0.224438	0.419342	0.205598	0.5635	0.0839397	0.422833	0.02	5	0.374377	0.840525	0.929269	0.206952
109	0.0490098	1.22524	0.999986	1	1	0.637429	0.784389	1	0.361603	0.232971	0.405426	0.213101	0.571	0.085289	0.410678	0.02	5	0.379157	0.866152	0.943251	0.206453
110	0.0530906	1.32727	1	0.999981	1	0.619622	0.806958	1	0.36913	0.2407	0.39017	0.219986	0.5752	0.086057	0.40404	0.02	5	0.381734	0.880649	0.950725	0.206055
111	0.0571714	1.42929	0.999902	1	1	0.600706	0.832272	1	0.375234	0.247879	0.376888	0.226331	0.5798	0.0869265	0.396825	0.02	5	0.384511	0.896853	0.958588	0.205489
112	0.0612522	1.53131	0.999799	1	1	0.575281	0.868967	1	0.378713	0.254665	0.366622	0.232209	0.5863	0.0881801	0.386847	0.02	5	0.388307	0.920032	0.96916	0.204521
113	0.0653331	1.63333	1	0.999982	1	0.564242	0.886161	1	0.384851	0.260829	0.35432	0.23768	0.5893	0.0887494	0.382409	0.02	5	0.389979	0.930556	0.973805	0.204052
114	0.0694139	1.73535	0.999983	1	1	0.545025	0.917374	1	0.388159	0.266736	0.345105	0.242781	0.5946	0.0898083	0.374532	0.02	5	0.392923	0.949855	0.981712	0.203051
115	0.0734947	1.83737	1	0.999941	1	0.531828	0.94021	1	0.392314	0.272203	0.335483	0.247548	0.5984	0.0905749	0.369004	0.02	5	0.394972	0.963825	0.987195	0.202274
116	0.0775755	1.93939	0.999977	1	1	0.51923	0.962942	1	0.39604	0.277361	0.326599	0.252025	0.6021	0.091347	0.363636	0.02	5	0.396947	0.977674	0.992248	0.201432
117	0.0816563	2.04141	0.999935	1	1	0.50573	0.988605	1	0.398982	0.282262	0.318756	0.256234	0.6062	0.0922138	0.357782	0.02	5	0.399085	0.993217	0.99769	0.200441
118	0.0857371	2.14343	0.999928	1	0.999964	0.499946	1	1	0.403563	0.286744	0.309692	0.260192	0.608	0.0925987	0.35524	0.02	2	0.4	1.00007	1	0.199986
119	0.089818	2.24545	0.999928	1	0.999964	0.499946	1	1	0.409323	0.290837	0.299841	0.263905	0.608	0.0925987	0.35524	0.02	2	0.4	1.00007	1	0.199986
120	0.0938988	2.34747	0.999928	1	0.999964	0.499946	1	1	0.414727	0.294676	0.290596	0.26739	0.608	0.0925987	0.35524	0.02	2	0.4	1.00007	1	0.199986
121	0.0979796	2.44949	0.999928	1	0.999964	0.499946	1	1	0.419808	0.298287	0.281905	0.270666	0.608	0.0925987	0.35524	0.02	2	0.4	1.00007	1	0.199986
122	0.10206	2.55151	0.999928	1	0.999964	0.499946	1	1	0.424594	0.301687	0.273719	0.273751	0.608	0.0925987	0.35524	0.02	2	0.4	1.00007	1	0.199986
123	0.106141	2.65353	0.999928	1	0.999964	0.499946	1	1	0.42911	0.304896	0.265994	0.276663	0.608	0.0925987	0.35524	0.02	2	0.4	1.00007	1	0.199986
124	0.110222	2.75555	0.999928	1	0.999964	0.499946	1	1	0.433378	0.307928	0.258694	0.279415	0.608	0.0925987	0.35524	0.02	2	0.4	1.00007	1	0.199986
125	0.114303	2.85757	0.999928	1	0.999964	0.499946	1	1	0.437418	0.310799	0.251783	0.282019	0.608	0.0925987	0.35524	0.02	2	0.4	1.00007	1	0.199986
126	0.118384	2.95959	0.999928	1	0.999964	0.499946	1	1	0.441247	0.31352	0.245233	0.284488	0.608	0.0925987	0.35524	0.02	2	0.4	1.00007	1	0.199986
127	0.122464	3.06161	0.999491	1	1	0.499937	0.999617	1	0.444852	0.316098	0.23905	0.286823	0.6079	0.0926139	0.35524	0.02	2	0.40001	1.00028	0.999923	0.199934
128	0.126545	3.16363	0.999928	1	0.999964	0.499946	1	1	0.448339	0.318558	0.233103	0.28906	0.608	0.0925987	0.35524	0.02	2	0.4	1.00007	1	0.199986
129	0.130626	3.26565	0.999928	1	0.999964	0.499946	1	1	0.451627	0.320895	0.227477	0.291181	0.608	0.0925987	0.35524	0.02	2	0.4	1.00007	1	0.199986
130	0.134707	3.36767	0.999928	1	0.999964	0.499946	1	1	0.454761	0.323122	0.222117	0.293201	0.608	0.0925987	0.35524	0.02	2	0.4	1.00007	1	0.199986
131	0.138788	3.46969	0.999491	1	1	0.499937	0.999617	1	0.457721	0.325242	0.217036	0.29512	0.6079	0.0926139	0.35524	0.02	2	0.40001	1.00028	0.999923	0.199934
132	0.142869	3.57171	0.999928	1	0.999964	0.499946	1	1	0.460606	0.327275	0.212119	0.29697	0.608	0.0925987	0.35524	0.02	2	0.4	1.00007	1	0.199986
133	0.146949	3.67373	0.999928	1	0.999964	0.499946	1	1	0.463335	0.329214	0.207451	0.298729	0.608	0.0925987	0.35524	0.02	2	0.4	1.00007	1	0.199986
134	0.15103	3.77576	0.999928	1	0.999964	0.499946	1	1	0.465947	0.33107	0.202983	0.300413	0.608	0.0925987	0.35524	0.02	2	0.4	1.00007	1	0.199986
135	0.155111	3.87778	0.999491	1	1	0.499937	0.999617	1	0.46842	0.332845	0.198735	0.302019	0.6079	0.0926139	0.35524	0.02	2	0.40001	1.00028	0.999923	0.199934
136	0.159192	3.9798	0.999928	1	0.999964	0.499946	1	1	0.470847	0.334551	0.194602	0.303572	0.608	0.0925987	0.35524	0.02	2	0.4	1.00007	1	0.199986
137	0.163273	4.08182	0.999928	1	0.999964	0.499946	1	1	0.473148	0.336187	0.190665	0.305056	0.608	0.0925987	0.35524	0.02	2	0.4	1.00007	1	0.199986
138	0.167353	4.18384	0.999928	1	0.999964	0.499946	1	1	0.475358	0.337757	0.186885	0.306481	0.608	0.0925987	0.35524	0.02	2	0.4	1.00007	1	0.199986
139	0.171434	4.28586	0.999928	1	0.999964	0.499946	1	1	0.477482	0.339266	0.183252	0.30785	0.608	0.0925987	0.35524	0.02	2	0.4	1.00007	1	0.199986
140	0.175515	4.38788	0.999928	1	0.999964	0.499946	1	1	0.479526	0.340718	0.179757	0.309168	0.608	0.0925987	0.35524	0.02	2	0.4	1.00007	1	0.199986
141	0.179596	4.4899	0.999928	1	0.999964	0.499946	1	1	0.481492	0.342115	0.176393	0.310436	0.608	0.0925987	0.35524	0.02	2	0.4	1.00007	1	0.199986
142	0.183677	4.59192	0.999928	1	0.999964	0.499946	1	1	0.483387	0.343461	0.173152	0.311657	0.608	0.0925987	0.35524	0.02	2	0.4	1.00007	1	0.199986
143	0.187758	4.69394	0.999928	1	0.999964	0.499946	1	1	0.485213	0.344759	0.170029	0.312834	0.608	0.0925987	0.35524	0.02	2	0.4	1.00007	1	0.199986
144	0.191838	4.79596	0.993856	1	1	0.496984	0.999887	1	0.486011	0.346166	0.167823	0.313971	0.6075	0.0930041	0.353982	0.02	2	0.400483	1.00611	0.999978	0.19902
145	0.195919	4.89798	0.991055	1	0.999984	0.495519	1	1	0.487255	0.347458	0.165287	0.315075	0.6073	0.0931994	0.353357	0.02	2	0.400714	1.00903	1	0.198565
146	0.2	5	0.982289	1	1	0.491164	0.999959	1	0.487503	0.348873	0.163624	0.316148	0.6066	0.0938015	0.351494	0.02	7	0.401419	1.01801	0.999992	0.197158
147	0.010302	0.10302	0.999964	1	1	1	0.338965	0.677954	0.11842	0.0755231	0.806057	0.0428971	0.4834	0.162185	0.637755	0.05	9	0.253161	0.465566	0.533022	0.144921
148	0.0205041	0.205041	0.99998	1	1	1	0.473421	0.946862	0.166311	0.0932237	0.740465	0.0730874	0.5186	0.172002	0.560538	0.05	9	0.321312	0.634093	0.75545	0.191403
149	0.0307061	0.307061	1	0.999942	1	1	0.499971	0.999885	0.215097	0.117797	0.667106	0.0973002	0.525	0.173905	0.547645	0.05	1	0.333308	0.666615	0.799963	0.199991
150	0.0409082	0.409082	1	0.999942	1	1	0.499971	0.999885	0.258024	0.141306	0.60067	0.116718	0.525	0.173905	0.547645	0.05	1	0.333308	0.666615	0.799963	0.199991
151	0.0511102	0.511102	1	0.999874	1	0.970599	0.515211	1	0.288691	0.160776	0.550533	0.132642	0.5286	0.174991	0.540541	0.05	5	0.336632	0.678406	0.810813	0.201167
152	0.0613122	0.613122	0.999984	1	1	0.883185	0.566124	1	0.303402	0.177996	0.518603	0.146199	0.5402	0.178638	0.518135	0.05	5	0.346839	0.71662	0.84355	0.204136
153	0.0715143	0.715143	1	0.99999	1	0.825147	0.605958	1	0.317252	0.193012	0.489736	0.157989	0.5489	0.181454	0.502008	0.05	5	0.353964	0.745435	0.866266	0.20567
154	0.0817163	0.817163	1	0.999972	1	0.772385	0.647364	1	0.327819	0.206432	0.465748	0.168374	0.5576	0.184362	0.486381	0.05	5	0.3607	0.77456	0.887463	0.206639
155	0.0919184	0.919184	1	0.999994	1	0.735411	0.679896	1	0.338217	0.218377	0.443407	0.17762	0.5642	0.186636	0.474834	0.05	5	0.365576	0.796918	0.90254	0.207014
156	0.10212	1.0212	1	0.999998	1	0.700346	0.713935	1	0.346472	0.229247	0.424281	0.185919	0.5709	0.189	0.463392	0.05	5	0.370323	0.819871	0.917019	0.207102
157	0.112322	1.12322	1	0.99995	1	0.671854	0.744246	1	0.354073	0.239115	0.406812	0.193423	0.5767	0.191087	0.453721	0.05	5	0.374272	0.839968	0.928928	0.206955
158	0.122524	1.22524	1	0.999984	1	0.644352	0.775986	1	0.360202	0.24823	0.391568	0.200254	0.5826	0.193272	0.44405	0.05	5	0.378165	0.8607	0.940377	0.206586
159	0.132727	1.32727	1	0.999981	1	0.620933	0.805256	1	0.365843	0.256613	0.377544	0.206504	0.5879	0.195271	0.43554	0.05	5	0.381544	0.879559	0.950178	0.206089
160	0.142929	1.42929	1	0.999935	1	0.601953	0.830684	1	0.371355	0.264318	0.364327	0.212248	0.5924	0.196995	0.428449	0.05	5	0.384327	0.895757	0.958165	0.205552
161	0.153131	1.53131	1	0.99999	1	0.584019	0.856146	1	0.376125	0.271513	0.352362	0.217556	0.5968	0.198727	0.421585	0.05	5	0.386994	0.911817	0.96558	0.204906
162	0.163333	1.63333	1	1	1	0.571429	0.875	1	0.381384	0.278093	0.340523	0.222474	0.6	0.2	0.416667	0.05	5	0.388889	0.923611	0.970803	0.20438
163	0.173535	1.73535	0.999979	1	1	0.554292	0.902033	1	0.384721	0.284457	0.330822	0.227048	0.6045	0.20182	0.409836	0.05	5	0.391498	0.940406	0.977893	0.203552
164	0.183737	1.83737	1	0.999953	1	0.539667	0.926541	1	0.388033	0.290397	0.321571	0.231315	0.6085	0.203451	0.403877	0.05	5	0.393752	0.955466	0.983972	0.20275
165	0.193939	1.93939	1	0.999971	1	0.531073	0.941517	1	0.392391	0.295783	0.311826	0.235309	0.6109	0.204452	0.40032	0.05	5	0.395089	0.964623	0.987467	0.202223
166	0.204141	2.04141	0.999977	1	1	0.516076	0.968826	1	0.394489	0.301182	0.30433	0.239056	0.6152	0.206274	0.394011	0.05	5	0.397444	0.981239	0.993526	0.20121
167	0.214343	2.14343	1	0.999998	1	0.504632	0.990822	1	0.397088	0.306181	0.296731	0.242579	0.6186	0.207727	0.389105	0.05	2	0.39926	0.994487	0.998146	0.200365
168	0.224545	2.24545	1	0.999998	1	0.504632	0.990822	1	0.402514	0.310365	0.28712	0.245894	0.6186	0.207727	0.389105	0.05	2	0.39926	0.994487	0.998146	0.200365
169	0.234747	2.34747	1	0.999815	1	0.500468	0.99925	1	0.406414	0.314511	0.279075	0.249011	0.6199	0.208259	0.387297	0.05	2	0.399925	0.99955	1.00003	0.20006
170	0.244949	2.44949	1	0.999815	1	0.500468	0.99925	1	0.411193	0.31821	0.270597	0.25194	0.6199	0.208259	0.387297	0.05	2	0.399925	0.99955	1.00003	0.20006
171	0.255151	2.55151	1	0.999815	1	0.500468	0.99925	1	0.415691	0.32169	0.262619	0.254695	0.6199	0.208259	0.387297	0.05	2	0.399925	0.99955	1.00003	0.20006
172	0.265353	2.65353	1	0.999815	1	0.500468	0.99925	1	0.419931	0.324971	0.255098	0.257293	0.6199	0.208259	0.387297	0.05	2	0.399925	0.99955	1.00003	0.20006
173	0.275555	2.75555	1	0.999815	1	0.500468	0.99925	1	0.423935	0.32807	0.247995	0.259746	0.6199	0.208259	0.387297	0.05	2	0.399925	0.99955	1.00003	0.20006
174	0.285757	2.85757	1	0.999815	1	0.500468	0.99925	1	0.427722	0.331001	0.241277	0.262067	0.6199	0.208259	0.387297	0.05	2	0.399925	0.99955	1.00003	0.20006
175	0.295959	2.95959	1	0.999815	1	0.500468	0.99925	1	0.431309	0.333777	0.234914	0.264265	0.6199	0.208259	0.387297	0.05	2	0.399925	0.99955	1.00003	0.20006
176	0.306161	3.06161	1	0.999815	1	0.500468	0.99925	1	0.434712	0.33641	0.228878	0.26635	0.6199	0.208259	0.387297	0.05	2	0.399925	0.99955	1.00003	0.20006
177	0.316363	3.16363	1	0.999815	1	0.500468	0.99925	1	0.437944	0.338912	0.223144	0.26833	0.6199	0.208259	0.387297	0.05	2	0.399925	0.99955	1.00003	0.20006
178	0.326565	3.26565	1	0.999815	1	0.500468	0.99925	1	0.441019	0.341291	0.21769	0.270214	0.6199	0.208259	0.387297	0.05	2	0.399925	0.99955	1.00003	0.20006
179	0.336767	3.36767	1	0.999815	1	0.500468	0.99925	1	0.443947	0.343556	0.212497	0.272008	0.6199	0.208259	0.387297	0.05	2	0.399925	0.99955	1.00003	0.20006
180	0.346969	3.46969	1	0.999815	1	0.500468	0.99925	1	0.446738	0.345716	0.207546	0.273718	0.6199	0.208259	0.387297	0.05	2	0.399925	0.99955	1.00003	0.20006
181	0.357171	3.57171	1	0.999815	1	0.500468	0.99925	1	0.449402	0.347778	0.20282	0.27535	0.6199	0.208259	0.387297	0.05	2	0.399925	0.99955	1.00003	0.20006
182	0.367373	3.67373	1	0.999815	1	0.500468	0.99925	1	0.451947	0.349748	0.198304	0.27691	0.6199	0.208259	0.387297	0.05	2	0.399925	0.99955	1.00003	0.20006
183	0.377576	3.77576	1	0.999815	1	0.500468	0.99925	1	0.454382	0.351632	0.193986	0.278401	0.6199	0.208259	0.387297	0.05	2	0.399925	0.99955	1.00003	0.20006
184	0.387778	3.87778	0.999207	1	1	0.499734	0.999739	1	0.45649	0.353508	0.190002	0.27983	0.6199	0.208421	0.386997	0.05	2	0.400043	1.00064	0.999948	0.199884
185	0.39798	3.9798	0.999207	1	1	0.499734	0.999739	1	0.458724	0.355238	0.186037	0.281199	0.6199	0.208421	0.386997	0.05	2	0.400043	1.00064	0.999948	0.199884
186	0.408182	4.08182	0.999207	1	1	0.499734	0.999739	1	0.460867	0.356898	0.182235	0.282513	0.6199	0.208421	0.386997	0.05	2	0.400043	1.00064	0.999948	0.199884
187	0.418384	4.18384	0.999207	1	1	0.499734	0.999739	1	0.462924	0.358491	0.178585	0.283774	0.6199	0.208421	0.386997	0.05	2	0.400043	1.00064	0.999948	0.199884
188	0.428586	4.28586	0.999207	1	1	0.499734	0.999739	1	0.464901	0.360021	0.175078	0.284986	0.6199	0.208421	0.386997	0.05	2	0.400043	1.00064	0.999948	0.199884
189	0.438788	4.38788	0.999207	1	1	0.499734	0.999739	1	0.466801	0.361493	0.171706	0.28615	0.6199	0.208421	0.386997	0.05	2	0.400043	1.00064	0.999948	0.199884
190	0.44899	4.4899	0.999207	1	1	0.499734	0.999739	1	0.468629	0.362909	0.168462	0.287271	0.6199	0.208421	0.386997	0.05	2	0.400043	1.00064	0.999948	0.199884
191	0.459192	4.59192	1	0.999815	1	0.500468	0.99925	1	0.470608	0.364189	0.165203	0.288343	0.6199	0.208259	0.387297	0.05	2	0.399925	0.99955	1.00003	0.20006
192	0.469394	4.69394	0.999207	1	1	0.499734	0.999739	1	0.472086	0.365586	0.162328	0.28939	0.6199	0.208421	0.386997	0.05	2	0.400043	1.00064	0.999948	0.199884
193	0.479596	4.79596	0.999207	1	1	0.499734	0.999739	1	0.473722	0.366853	0.159425	0.290393	0.6199	0.208421	0.386997	0.05	2	0.400043	1.00064	0.999948	0.199884
194	0.489798	4.89798	0.999207	1	1	0.499734	0.999739	1	0.4753	0.368075	0.156625	0.291361	0.6199	0.208421	0.386997	0.05	2	0.400043	1.00064	0.999948	0.199884
195	0.5	5	0.999674	1	0.999837	0.499756	1	1	0.476887	0.369228	0.153885	0.292286	0.62	0.208387	0.386997	0.05	2	0.4	1.00033	1	0.199935
196	0.0164833	0.10302	0.999951	1	1	1	0.345931	0.691896	0.119747	0.0785868	0.801666	0.0411599	0.5016	0.243022	0.656276	0.08	9	0.257029	0.474475	0.544422	0.14746
197	0.0328065	0.205041	1	0.999995	1	1	0.489617	0.979229	0.166095	0.0961476	0.737757	0.0699474	0.5376	0.257068	0.578871	0.08	9	0.328685	0.653959	0.782571	0.196664
198	0.0491298	0.307061	1	0.99997	1	0.999191	0.50042	1	0.217781	0.125083	0.657136	0.0927991	0.5401	0.2581	0.573888	0.08	1	0.333423	0.666991	0.800323	0.200037
199	0.0654531	0.409082	1	0.99997	1	0.999191	0.50042	1	0.260467	0.1496	0.589933	0.110988	0.5401	0.2581	0.573888	0.08	1	0.333423	0.666991	0.800323	0.200037
200	0.0817763	0.511102	0.999988	1	1	0.966078	0.51755	1	0.290065	0.169993	0.539942	0.125839	0.544	0.259743	0.566171	0.08	5	0.337146	0.680214	0.812337	0.201316
201	0.0980996	0.613122	0.999911	1	1	0.869608	0.574921	1	0.302288	0.188409	0.509304	0.138446	0.5566	0.265181	0.542005	0.08	5	0.34848	0.723117	0.848784	0.20452
202	0.114423	0.715143	1	0.999995	1	0.822163	0.608155	1	0.317217	0.204144	0.478638	0.149377	0.5636	0.268275	0.529101	0.08	5	0.354338	0.747001	0.867445	0.205735
203	0.130746	0.817163	1	1	1	0.769189	0.650035	1	0.326964	0.218408	0.454628	0.158967	0.5721	0.272155	0.513809	0.08	5	0.361117	0.776414	0.888729	0.206678
204	0.147069	0.919184	1	0.999997	1	0.735195	0.680093	1	0.337281	0.23097	0.431748	0.167473	0.578	0.274913	0.503461	0.08	5	0.365605	0.797053	0.902626	0.207015
205	0.163393	1.0212	1	0.999981	1	0.700106	0.714191	1	0.344863	0.242504	0.412633	0.175084	0.5845	0.278015	0.492308	0.08	5	0.370356	0.820042	0.917137	0.207103
206	0.179716	1.12322	0.999999	1	1	0.673119	0.742809	1	0.352189	0.252916	0.394896	0.181947	0.5898	0.280604	0.483384	0.08	5	0.374095	0.839024	0.928342	0.206959
207	0.196039	1.22524	1	0.999957	1	0.650407	0.768783	1	0.358847	0.262415	0.378738	0.188171	0.5945	0.282927	0.475624	0.08	5	0.377301	0.856021	0.937876	0.20669
208	0.212362	1.32727	0.999974	1	1	0.629033	0.79485	1	0.364457	0.27122	0.364323	0.193851	0.5991	0.285261	0.46811	0.08	5	0.380368	0.872905	0.946761	0.206275
209	0.228686	1.42929	0.999945	1	1	0.610348	0.81916	1	0.369558	0.279348	0.351094	0.199058	0.6033	0.287419	0.461361	0.08	5	0.383091	0.888487	0.954569	0.205792
210	0.245009	1.53131	1	0.999952	1	0.593338	0.842731	1	0.37409	0.28691	0.339	0.203856	0.6073	0.289478	0.455063	0.08	5	0.385603	0.903375	0.961742	0.205259
211	0.261332	1.63333	1	0.999994	1	0.57518	0.869299	1	0.377462	0.294118	0.328421	0.208291	0.6117	0.29181	0.448179	0.08	5	0.388322	0.920053	0.969253	0.204544
212	0.277656	1.73535	1	0.999995	1	0.56362	0.887128	1	0.381822	0.300586	0.317591	0.212406	0.6146	0.293362	0.443705	0.08	5	0.390073	0.931156	0.974047	0.204021
213	0.293979	1.83737	0.999989	1	1	0.550041	0.909013	1	0.385004	0.30683	0.308166	0.216235	0.6181	0.29526	0.438356	0.08	5	0.392151	0.944704	0.979648	0.203328
214	0.310302	1.93939	1	0.999959	1	0.53878	0.928061	1	0.388246	0.312626	0.299128	0.21981	0.6211	0.296893	0.433839	0.08	5	0.39389	0.956397	0.984328	0.202697
215	0.326625	2.04141	1	0.999969	1	0.528478	0.946142	1	0.391259	0.318088	0.290653	0.223156	0.6239	0.298445	0.429646	0.08	5	0.395495	0.967443	0.988529	0.202057
216	0.342949	2.14343	1	0.999996	1	0.521251	0.959234	1	0.394703	0.323081	0.282216	0.226296	0.6259	0.299569	0.426667	0.08	5	0.396628	0.975403	0.991437	0.201574
217	0.359272	2.24545	1	0.999997	1	0.512063	0.976445	1	0.397198	0.327984	0.274819	0.229249	0.6285	0.301034	0.422833	0.08	5	0.398079	0.985822	0.995156	0.200924
218	0.375595	2.34747	1	0.999879	1	0.502134	0.99587	1	0.399108	0.332736	0.268156	0.23203	0.6314	0.302661	0.418629	0.08	2	0.399659	0.997521	0.999291	0.200184
219	0.391918	2.44949	1	0.999886	1	0.500085	0.999943	1	0.403016	0.336666	0.260318	0.234654	0.632	0.303006	0.417755	0.08	2	0.399986	0.999966	1.0001	0.20002
220	0.408242	2.55151	1	0.999886	1	0.500085	0.999943	1	0.407255	0.340207	0.252538	0.237122	0.632	0.303006	0.417755	0.08	2	0.399986	0.999966	1.0001	0.20002
221	0.424565	2.65353	1	0.999886	1	0.500085	0.999943	1	0.411248	0.343543	0.24521	0.239447	0.632	0.303006	0.417755	0.08	2	0.399986	0.999966	1.0001	0.20002
222	0.440888	2.75555	1	0.999886	1	0.500085	0.999943	1	0.415015	0.34669	0.238294	0.241641	0.632	0.303006	0.417755	0.08	2	0.399986	0.999966	1.0001	0.20002
223	0.457211	2.85757	1	0.999886	1	0.500085	0.999943	1	0.418576	0.349665	0.231759	0.243714	0.632	0.303006	0.417755	0.08	2	0.399986	0.999966	1.0001	0.20002
224	0.473535	2.95959	1	0.999886	1	0.500085	0.999943	1	0.421947	0.352481	0.225572	0.245677	0.632	0.303006	0.417755	0.08	2	0.399986	0.999966	1.0001	0.20002
225	0.489858	3.06161	1	0.999886	1	0.500085	0.999943	1	0.425143	0.35515	0.219707	0.247538	0.632	0.303006	0.417755	0.08	2	0.399986	0.999966	1.0001	0.20002
226	0.506181	3.16363	1	0.999886	1	0.500085	0.999943	1	0.428177	0.357685	0.214139	0.249304	0.632	0.303006	0.417755	0.08	2	0.399986	0.999966	1.0001	0.20002
227	0.522504	3.26565	1	0.999886	1	0.500085	0.999943	1	0.43106	0.360094	0.208846	0.250983	0.632	0.303006	0.417755	0.08	2	0.399986	0.999966	1.0001	0.20002
228	0.538828	3.36767	1	0.999886	1	0.500085	0.999943	1	0.433805	0.362386	0.203809	0.252581	0.632	0.303006	0.417755	0.08	2	0.399986	0.999966	1.0001	0.20002
229	0.555151	3.46969	1	0.999886	1	0.500085	0.999943	1	0.43642	0.364571	0.199009	0.254104	0.632	0.303006	0.417755	0.08	2	0.399986	0.999966	1.0001	0.20002
230	0.571474	3.57171	1	0.999886	1	0.500085	0.999943	1	0.438915	0.366655	0.19443	0.255556	0.632	0.303006	0.417755	0.08	2	0.399986	0.999966	1.0001	0.20002
231	0.587798	3.67373	1	0.999886	1	0.500085	0.999943	1	0.441298	0.368646	0.190056	0.256944	0.632	0.303006	0.417755	0.08	2	0.399986	0.999966	1.0001	0.20002
232	0.604121	3.77576	1	0.999886	1	0.500085	0.999943	1	0.443576	0.370549	0.185876	0.25827	0.632	0.303006	0.417755	0.08	2	0.399986	0.999966	1.0001	0.20002
233	0.620444	3.87778	1	0.999886	1	0.500085	0.999943	1	0.445756	0.37237	0.181875	0.259539	0.632	0.303006	0.417755	0.08	2	0.399986	0.999966	1.0001	0.20002
234	0.636767	3.9798	1	0.999886	1	0.500085	0.999943	1	0.447844	0.374114	0.178043	0.260755	0.632	0.303006	0.417755	0.08	2	0.399986	0.999966	1.0001	0.20002
235	0.653091	4.08182	1	0.999886	1	0.500085	0.999943	1	0.449845	0.375786	0.174369	0.26192	0.632	0.303006	0.417755	0.08	2	0.399986	0.999966	1.0001	0.20002
236	0.669414	4.18384	1	0.999886	1	0.500085	0.999943	1	0.451766	0.377391	0.170843	0.263039	0.632	0.303006	0.417755	0.08	2	0.399986	0.999966	1.0001	0.20002
237	0.685737	4.28586	1	0.999886	1	0.500085	0.999943	1	0.453611	0.378932	0.167457	0.264113	0.632	0.303006	0.417755	0.08	2	0.399986	0.999966	1.0001	0.20002
238	0.70206	4.38788	1	0.999886	1	0.500085	0.999943	1	0.455384	0.380413	0.164203	0.265145	0.632	0.303006	0.417755	0.08	2	0.399986	0.999966	1.0001	0.20002
[truncated: 1,067 more rows]

## Sheet: Supp.Fig4a
Source Data for Supplementary Figure 4a q_eq indicates the equilibrium constant of the 3-step reversible Michaelis-Menten reaction
[truncated: 466 more rows]

[truncated: 6 more sheets: Supp.Fig4b, Supp.Fig4c, Supp.Fig4d, Supp.Fig5, Supp.Fig6a,c, Supp.Fig6b,d]
